# Supplementary material for: pH and microbial community determine the denitrifying activity in the presence of nitrate-containing radioactive waste
Source: Front Microbiol. 2022 Oct 21;13:968220. doi: 10.3389/fmicb.2022.968220 (PMC9634998; doi:10.3389/fmicb.2022.968220)
Supplement: Supplementary file 1 [file Table_1.xlsx]

## Sheet: Supplementary Table 1
Supplementary Table 1: Taxonomy of all OTUs and their number of high quality reads for all samples after subsampling. OTUs significantly associated with Boom Clay borehole water samples at pH 9 and pH 10.5 are colored dark red and light red, respectively. OTUs significantly associated with Harpur Hill sediment at pH 9 and pH 10.5 are colored dark green and light green, respectively.
Otu	Phylum	Order	Class	Family	Genus	correlation	p-value	BC	BC_pH9_110_2	BC_pH9_110_3	BC_pH9_356_2	BC_pH9_+P_3	BC_pH10.5_110_2	BC_pH10.5_110_3	BC_pH10.5_356_2	BC_pH10.5_+P_3	BC_pH12.5_110_3	BC_pH12.5_+P_3	HH	HH_pH9_110_2	HH_pH9_110_3	HH_pH9_356_2	HH_pH9_+P_3	HH_pH10.5_110_2	HH_pH10.5_356_2	HH_pH10.5_+P_3
Otu1	Proteobacteria	Gammaproteobacteria	Pseudomonadales	Pseudomonadaceae	Pseudomonas	0.86	0.001	546	5765	5535	2845	1984	9321	10263	8713	17726	160	15521	2	57	78	1	0	0	2	0
Otu126	Actinobacteria	Actinobacteria	Actinomycetales	Cellulomonadaceae	Cellulomonas	0.758	0.031	1	0	0	1	3	6	2	1	0	150	0	0	0	0	0	0	0	0	0
Otu18	Proteobacteria	Alphaproteobacteria	Sphingomonadales	Sphingomonadaceae	Sphingomonas	0.809	0.016	1475	11	3	15	2	73	90	78	5	1385	41	8	0	0	0	0	0	0	0
Otu33	Bacteria_unclassified	Bacteria_unclassified	Bacteria_unclassified	Bacteria_unclassified	Bacteria_unclassified	0.693	0.008	255	3	1	10	4	31	13	70	4	1275	0	0	0	0	0	0	0	0	0
Otu11	Ignavibacteriae	Ignavibacteria	Ignavibacteriales	Ignavibacteriaceae	Ignavibacterium	0.879	0.004	3388	1582	1401	499	551	9	0	4	0	42	0	3	0	2	0	4	0	0	0
Otu114	Chloroflexi	Anaerolineae	Anaerolineales	Anaerolineaceae	Anaerolineaceae_unclassified	0.521	0.047	13	65	9	14	0	0	0	0	0	7	0	6	0	0	0	0	0	0	0
Otu115	Proteobacteria	Alphaproteobacteria	Rhodospirillales	Rhodospirillaceae	Rhodospirillaceae_unclassified	0.878	0.004	5	71	25	39	111	0	0	0	0	0	0	0	0	0	0	0	0	0	0
Otu122	Bacteroidetes	Bacteroidia	Bacteroidales	Porphyromonadaceae	Porphyromonadaceae_unclassified	0.694	0.027	361	750	637	31	54	7	1	0	0	24	0	0	13	23	2	0	0	0	0
Otu138	Deinococcus-Thermus	Deinococci	Deinococcales	Trueperaceae	Truepera	0.68	0.031	1	0	3	42	60	0	0	0	0	0	0	0	0	0	0	0	0	0	0
Otu140	Bacteroidetes	Bacteroidetes_unclassified	Bacteroidetes_unclassified	Bacteroidetes_unclassified	Bacteroidetes_unclassified	0.707	0.027	12	67	52	4	8	0	0	0	0	0	0	0	0	0	0	0	0	0	0
Otu151	Bacteroidetes	Flavobacteriia	Flavobacteriales	Flavobacteriaceae	Chryseobacterium	0.848	0.009	2	6	8	5	1	0	0	0	0	0	0	0	3	3	1	0	0	0	0
Otu2	Proteobacteria	Betaproteobacteria	Burkholderiales	Comamonadaceae	Acidovorax	0.943	0.002	3253	5912	5995	8126	8351	1104	846	1229	31	3728	153	17	1597	1630	2220	2182	0	11	9
Otu238	Bacteroidetes	Bacteroidetes_unclassified	Bacteroidetes_unclassified	Bacteroidetes_unclassified	Bacteroidetes_unclassified	0.822	0.007	21	1	0	3	6	0	0	0	0	0	0	0	0	0	0	0	0	0	0
Otu2688	Proteobacteria	Betaproteobacteria	Burkholderiales	Comamonadaceae	Acidovorax	0.765	0.027	0	3	2	6	6	0	0	0	0	0	0	0	0	0	0	0	0	0	0
Otu380	Spirochaetes	Spirochaetia	Spirochaetales	Spirochaetaceae	Sphaerochaeta	0.911	0.002	6	6	5	12	30	0	0	0	0	0	0	0	0	0	0	0	0	0	0
Otu488	Proteobacteria	Gammaproteobacteria	Pseudomonadales	Pseudomonadaceae	Pseudomonas	0.744	0.01	0	15	17	5	3	2	0	0	0	0	0	0	0	0	0	0	0	0	0
Otu509	Firmicutes	Clostridia	Clostridiales	Ruminococcaceae	Ercella	0.939	0.002	0	7	7	9	8	0	0	0	0	0	0	0	0	0	0	0	0	0	0
Otu56	Firmicutes	Clostridia	Clostridiales	Clostridiales_Incertae_Sedis_XI	Dethiosulfatibacter	0.708	0.015	238	1	19	9	27	4	1	4	0	0	0	0	0	0	0	0	0	0	0
Otu642	Proteobacteria	Betaproteobacteria	Burkholderiales	Comamonadaceae	Comamonadaceae_unclassified	0.734	0.027	0	23	5	3	0	0	0	0	0	0	0	0	0	0	0	0	0	0	0
Otu683	Spirochaetes	Spirochaetia	Spirochaetales	Spirochaetaceae	Sphaerochaeta	0.854	0.004	0	5	5	4	12	0	0	0	0	0	0	0	0	0	0	0	0	0	0
Otu69	Actinobacteria	Actinobacteria	Actinomycetales	Intrasporangiaceae	Intrasporangiaceae_unclassified	0.789	0.002	66	1	4	16	8	6	7	8	0	347	1	1	0	1	0	0	0	0	0
Otu98	Firmicutes	Bacilli	Bacillales	Bacillales_incertae_sedis	Desulfuribacillus	0.804	0.02	0	0	105	55	127	0	0	0	0	0	0	0	0	0	0	0	0	0	0
Otu15	Proteobacteria	Betaproteobacteria	Burkholderiales	Comamonadaceae	Hydrogenophaga	0.968	0.001	0	0	0	0	0	0	0	0	0	134	0	86	15	9	10	13	1572	2355	2789
Otu20	Bacteria_unclassified	Bacteria_unclassified	Bacteria_unclassified	Bacteria_unclassified	Bacteria_unclassified	0.605	0.001	3	0	0	0	0	0	0	0	0	25	0	20	0	3	0	5	4	223	1744
Otu39	Proteobacteria	Alphaproteobacteria	Rhodobacterales	Rhodobacteraceae	Rhodobacteraceae_unclassified	0.54	0.034	0	0	0	0	0	0	0	0	0	23	0	0	5	19	21	23	0	647	32
Otu44	Firmicutes	Erysipelotrichia	Erysipelotrichales	Erysipelotrichaceae	Erysipelotrichaceae_unclassified	0.544	0.004	0	0	0	0	0	0	0	0	0	6	0	0	0	8	0	0	14	522	0
Otu45	Proteobacteria	Alphaproteobacteria	Rhizobiales	Phyllobacteriaceae	Hoeflea	0.743	0.031	0	20	0	89	62	3	0	4	0	93	1	0	24	10	0	19	0	417	689
Otu563	Proteobacteria	Alphaproteobacteria	Rhizobiales	Hyphomicrobiaceae	Devosia	0.887	0.001	0	0	0	0	0	0	0	0	0	16	0	9	1	0	0	2	8	11	4
Otu6	Proteobacteria	Betaproteobacteria	Burkholderiales	Comamonadaceae	Hydrogenophaga	0.866	0.001	0	0	11	0	7	0	3	0	0	631	0	8	2571	2831	1275	2302	11036	8552	3771
Otu112	Firmicutes	Clostridia	Clostridiales	Peptostreptococcaceae	Proteocatella	0.812	0.033	0	0	0	0	0	0	0	0	0	0	0	161	0	3	9	2	0	0	0
Otu119	Bacteroidetes	Bacteroidia	Bacteroidales	Bacteroidaceae	Anaerorhabdus	0.83	0.003	0	0	0	0	0	0	0	0	0	0	0	159	35	117	46	19	13	3	2
Otu12	Proteobacteria	Alphaproteobacteria	Rhizobiales	Rhizobiaceae	Rhizobium	0.766	0.012	203	1649	1648	2336	2051	681	268	1294	65	1211	175	26	2442	3418	3255	3881	248	733	2284
Otu132	Chloroflexi	Thermomicrobia	Sphaerobacterales	Sphaerobacteraceae	Sphaerobacteraceae_unclassified	0.671	0.049	0	0	0	0	0	0	0	0	0	0	0	0	60	4	64	36	0	24	1
Otu1338	Bacteria_unclassified	Bacteria_unclassified	Bacteria_unclassified	Bacteria_unclassified	Bacteria_unclassified	0.62	0.033	0	0	0	0	0	0	0	0	0	0	0	0	0	3	2	2	0	0	0
Otu1350	Chloroflexi	Thermomicrobia	Sphaerobacterales	Sphaerobacteraceae	Sphaerobacteraceae_unclassified	0.655	0.036	0	0	0	0	0	0	0	0	0	0	0	2	5	0	0	2	0	0	0
Otu136	Proteobacteria	Betaproteobacteria	Burkholderiales	Burkholderiales_incertae_sedis	Aquabacterium	0.856	0.005	0	0	0	0	0	0	0	0	0	5	0	13	59	20	77	24	0	0	0
Otu164	Chloroflexi	Anaerolineae	Anaerolineales	Anaerolineaceae	Anaerolineaceae_unclassified	0.776	0.006	2	0	0	0	0	0	0	0	0	0	0	44	1	1	6	11	0	0	0
Otu1681	Actinobacteria	Actinobacteria	Actinomycetales	Intrasporangiaceae	Intrasporangiaceae_unclassified	0.668	0.003	0	0	0	0	0	0	0	0	0	0	0	9	12	2	4	2	0	0	0
Otu179	Chloroflexi	Anaerolineae	Anaerolineales	Anaerolineaceae	Anaerolineaceae_unclassified	0.72	0.013	0	0	0	0	0	0	0	0	0	0	0	68	5	5	26	1	8	1	3
Otu180	Bacteroidetes	Flavobacteriia	Flavobacteriales	Flavobacteriaceae	Flavobacterium	0.917	0.003	0	0	0	0	0	0	0	0	0	0	0	25	33	28	58	11	0	0	0
Otu188	Proteobacteria	Betaproteobacteria	Rhodocyclales	Rhodocyclaceae	Azonexus	0.839	0.004	0	0	0	0	0	0	0	0	0	6	0	0	155	90	376	182	3	6	2
Otu194	Acidobacteria	Acidobacteria_Gp16	Gp16	Gp16_unclassified	Gp16_unclassified	0.708	0.029	0	0	0	3	0	0	0	0	0	0	0	63	4	4	3	2	1	0	0
Otu208	Chloroflexi	Anaerolineae	Anaerolineales	Anaerolineaceae	Anaerolineaceae_unclassified	0.797	0.033	0	0	0	0	0	0	0	0	0	0	0	36	0	5	4	3	0	0	0
Otu226	Gemmatimonadetes	Gemmatimonadetes	Gemmatimonadales	Gemmatimonadaceae	Gemmatimonas	0.731	0.029	0	0	0	0	0	0	0	0	0	0	0	0	50	8	14	2	0	0	0
Otu2284	Proteobacteria	Alphaproteobacteria	Rhizobiales	Phyllobacteriaceae	Phyllobacteriaceae_unclassified	0.628	0.032	0	0	0	0	0	0	0	0	0	0	0	0	14	14	2	103	0	0	0
Otu232	Actinobacteria	Actinobacteria	Actinomycetales	Actinomycetales_unclassified	Actinomycetales_unclassified	0.639	0.035	0	0	0	0	0	0	0	0	0	0	0	55	9	4	1	3	3	0	0
Otu249	Bacteroidetes	Flavobacteriia	Flavobacteriales	Flavobacteriaceae	Flavobacterium	0.79	0.003	0	0	0	0	0	0	0	0	0	0	0	0	5	2	19	3	0	0	0
Otu266	Chloroflexi	Anaerolineae	Anaerolineales	Anaerolineaceae	Anaerolineaceae_unclassified	0.652	0.009	0	0	0	0	0	0	0	0	0	0	0	18	3	1	7	0	2	0	0
Otu272	Actinobacteria	Actinobacteria	Coriobacteriales	Coriobacteriaceae	Coriobacteriaceae_unclassified	0.864	0.002	0	0	0	0	0	0	0	0	0	0	0	25	5	3	1	3	0	0	0
Otu281	Firmicutes	Clostridia	Clostridiales	Ruminococcaceae	Saccharofermentans	0.885	0.003	0	0	0	0	0	0	0	0	0	0	0	47	5	6	8	3	0	0	0
Otu3	Proteobacteria	Betaproteobacteria	Burkholderiales	Comamonadaceae	Simplicispira	0.983	0.002	0	0	5	0	14	0	0	0	0	199	0	7	6703	5980	6973	6993	245	1722	41
Otu322	Firmicutes	Clostridia	Clostridia_unclassified	Clostridia_unclassified	Clostridia_unclassified	0.925	0.002	0	0	0	0	0	0	0	0	0	0	0	13	3	6	3	2	1	0	3
Otu35	Bacteroidetes	Bacteroidetes_unclassified	Bacteroidetes_unclassified	Bacteroidetes_unclassified	Bacteroidetes_unclassified	0.983	0.001	581	3	15	3	4	1	0	3	0	7	0	0	288	473	522	495	4	7	0
Otu353	Firmicutes	Firmicutes_unclassified	Firmicutes_unclassified	Firmicutes_unclassified	Firmicutes_unclassified	0.778	0.036	0	0	0	0	0	0	0	0	0	0	0	9	2	6	1	3	0	0	0
Otu393	Proteobacteria	Betaproteobacteria	Methylophilales	Methylophilaceae	Methylophilaceae_unclassified	0.666	0.005	0	0	0	0	0	0	0	0	0	0	0	0	11	2	6	1	0	0	0
Otu396	Actinobacteria	Actinobacteria	Coriobacteriales	Coriobacteriaceae	Coriobacteriaceae_unclassified	0.715	0.028	15	0	0	1	0	2	0	2	0	19	2	12	9	2	0	1	0	0	3
Otu397	Firmicutes	Bacilli	Lactobacillales	Carnobacteriaceae	Trichococcus	0.889	0.004	0	0	0	0	0	0	0	0	0	0	0	23	0	5	2	1	0	0	0
Otu416	Firmicutes	Clostridia	Clostridiales	Ruminococcaceae	Ruminococcaceae_unclassified	0.794	0.033	0	0	0	0	0	0	0	0	0	0	0	27	0	0	4	2	0	0	0
Otu418	Firmicutes	Bacilli	Bacillales	Bacillaceae_1	Bacillus	0.659	0.011	0	0	0	0	0	0	0	0	0	0	0	20	20	4	6	0	11	2	0
Otu421	Bacteroidetes	Bacteroidetes_unclassified	Bacteroidetes_unclassified	Bacteroidetes_unclassified	Bacteroidetes_unclassified	0.694	0.026	0	0	0	0	0	0	0	0	0	0	0	0	20	20	2	0	0	0	0
Otu447	Actinobacteria	Actinobacteria	Actinomycetales	Propionibacteriaceae	Propionicimonas	0.775	0.026	0	0	0	0	0	0	0	0	0	0	0	3	0	0	3	5	0	0	0
Otu456	Firmicutes	Negativicutes	Selenomonadales	Veillonellaceae	Veillonellaceae_unclassified	0.771	0.01	0	0	0	0	0	0	0	0	0	0	0	14	13	5	26	8	3	11	3
Otu467	Chloroflexi	Anaerolineae	Anaerolineales	Anaerolineaceae	Anaerolineaceae_unclassified	0.716	0.033	0	0	0	0	0	0	0	0	0	0	0	11	0	1	2	2	0	0	0
Otu51	Firmicutes	Clostridia	Clostridiales	Clostridiaceae_1	Youngiibacter	0.782	0.007	2	0	0	0	0	0	0	0	0	10	0	31	174	114	145	81	164	31	3
Otu517	Proteobacteria	Alphaproteobacteria	Rhizobiales	Methylocystaceae	Methylocystaceae_unclassified	0.799	0.004	0	0	0	0	0	0	0	0	0	0	0	22	0	1	7	3	0	0	0
Otu529	Bacteroidetes	Bacteroidia	Bacteroidales	Porphyromonadaceae	Porphyromonadaceae_unclassified	0.729	0.032	0	0	0	0	0	0	0	0	0	0	0	0	3	20	6	7	0	2	0
Otu540	Planctomycetes	Planctomycetia	Planctomycetales	Planctomycetaceae	Planctomycetaceae_unclassified	0.716	0.036	0	0	0	0	0	0	0	0	0	0	0	11	1	2	0	4	0	0	0
Otu584	Proteobacteria	Betaproteobacteria	Rhodocyclales	Rhodocyclaceae	Rhodocyclaceae_unclassified	0.777	0.006	0	0	0	0	0	0	0	0	0	0	0	9	4	3	7	13	0	0	0
Otu62	Proteobacteria	Alphaproteobacteria	Rhodobacterales	Rhodobacteraceae	Paracoccus	0.814	0.004	0	0	0	0	0	0	0	0	0	0	0	0	36	101	206	260	0	0	0
Otu63	Proteobacteria	Gammaproteobacteria	Pseudomonadales	Pseudomonadaceae	Serpens	0.751	0.003	0	0	0	0	0	0	0	0	0	0	0	0	115	273	135	20	0	0	0
Otu67	Proteobacteria	Betaproteobacteria	Burkholderiales	Burkholderiales_unclassified	Burkholderiales_unclassified	0.917	0.002	0	0	0	0	0	0	0	0	0	0	0	815	17	15	13	12	0	0	0
Otu73	Bacteria_unclassified	Bacteria_unclassified	Bacteria_unclassified	Bacteria_unclassified	Bacteria_unclassified	0.672	0.045	18	5	2	4	5	10	6	23	0	4	1	0	33	27	24	15	0	12	1
Otu76	Proteobacteria	Alphaproteobacteria	Rhizobiales	Bradyrhizobiaceae	Bosea	0.731	0.013	0	0	0	0	0	0	0	0	0	15	0	10	94	172	516	625	0	194	127
Otu795	Bacteroidetes	Bacteroidetes_unclassified	Bacteroidetes_unclassified	Bacteroidetes_unclassified	Bacteroidetes_unclassified	0.816	0.005	0	0	0	0	0	0	0	0	0	0	0	0	8	5	4	6	0	0	0
Otu82	Firmicutes	Firmicutes_unclassified	Firmicutes_unclassified	Firmicutes_unclassified	Firmicutes_unclassified	0.882	0.004	0	0	0	0	0	0	0	0	0	0	0	1	62	32	153	109	0	2	3
Otu899	Proteobacteria	Betaproteobacteria	Burkholderiales	Comamonadaceae	Rhodoferax	0.906	0.004	0	0	0	0	0	0	0	0	0	0	0	86	7	2	8	3	0	0	0
Otu90	Bacteria_unclassified	Bacteria_unclassified	Bacteria_unclassified	Bacteria_unclassified	Bacteria_unclassified	0.754	0.006	0	0	0	0	0	0	0	0	0	21	0	8	183	43	137	102	0	103	22
Otu97	Firmicutes	Clostridia	Clostridiales	Eubacteriaceae	Acetobacterium	0.696	0.013	106	0	0	0	0	0	0	0	0	0	0	5	7	1	10	3	0	0	3
Otu10	Proteobacteria	Gammaproteobacteria	Enterobacteriales	Enterobacteriaceae	Escherichia/Shigella			12	0	0	0	0	0	0	0	0	37	2	0	0	0	0	0	0	0	1
Otu100	Proteobacteria	Gammaproteobacteria	Xanthomonadales	Sinobacteraceae	Sinobacteraceae_unclassified			0	0	0	0	0	0	0	0	0	0	0	178	0	0	0	0	0	0	0
Otu1000	Bacteroidetes	Bacteroidia	Bacteroidales	Bacteroidales_unclassified	Bacteroidales_unclassified			0	0	0	0	0	0	0	0	0	0	0	4	0	0	0	0	0	0	0
Otu1001	Firmicutes	Clostridia	Clostridiales	Ruminococcaceae	Clostridium_III			0	0	0	0	0	0	0	0	0	0	0	6	0	0	0	0	0	0	0
Otu1002	Firmicutes	Clostridia	Clostridiales	Clostridiales_unclassified	Clostridiales_unclassified			0	0	0	0	0	0	0	0	0	0	0	4	0	0	0	0	0	0	0
Otu1003	Actinobacteria	Actinobacteria	Actinomycetales	Actinomycetales_unclassified	Actinomycetales_unclassified			0	0	0	0	0	0	0	0	0	0	0	8	0	0	0	0	0	0	0
Otu1004	Bacteria_unclassified	Bacteria_unclassified	Bacteria_unclassified	Bacteria_unclassified	Bacteria_unclassified			0	0	0	0	0	0	0	0	0	0	0	6	0	0	0	0	0	0	0
Otu1005	Parcubacteria	Parcubacteria_unclassified	Parcubacteria_unclassified	Parcubacteria_unclassified	Parcubacteria_unclassified			0	0	0	0	0	0	0	0	0	0	0	3	0	0	0	0	0	0	0
Otu1006	Bacteria_unclassified	Bacteria_unclassified	Bacteria_unclassified	Bacteria_unclassified	Bacteria_unclassified			0	0	0	0	0	0	0	0	0	0	0	9	0	0	0	0	0	0	0
Otu1007	Verrucomicrobia	Subdivision5	Subdivision5_unclassified	Subdivision5_unclassified	Subdivision5_unclassified			0	0	0	0	0	0	0	0	0	0	0	11	0	0	0	0	0	0	0
Otu1008	Planctomycetes	Planctomycetia	Planctomycetales	Planctomycetaceae	Planctomycetaceae_unclassified			0	0	0	0	0	0	0	0	0	0	0	5	0	0	0	0	0	0	0
Otu1009	Bacteria_unclassified	Bacteria_unclassified	Bacteria_unclassified	Bacteria_unclassified	Bacteria_unclassified			0	0	0	0	0	0	0	0	0	0	0	8	0	0	0	0	0	0	0
Otu101	Proteobacteria	Alphaproteobacteria	Rhizobiales	Rhizobiales_unclassified	Rhizobiales_unclassified			22	8	2	3	5	1	1	7	0	222	0	12	6	0	0	3	0	5	0
Otu1010	Planctomycetes	Planctomycetia	Planctomycetales	Planctomycetaceae	Planctomycetaceae_unclassified			0	0	0	0	0	0	0	0	0	0	0	5	1	0	0	0	0	0	0
Otu1011	Planctomycetes	Planctomycetia	Planctomycetales	Planctomycetaceae	Planctomycetaceae_unclassified			0	0	0	0	0	0	0	0	0	0	0	6	0	0	0	0	0	0	0
Otu1012	Verrucomicrobia	Verrucomicrobiae	Verrucomicrobiales	Verrucomicrobiaceae	Verrucomicrobiaceae_unclassified			0	0	0	0	0	0	0	0	0	0	0	10	0	0	0	0	0	0	0
Otu1013	Parcubacteria	Parcubacteria_unclassified	Parcubacteria_unclassified	Parcubacteria_unclassified	Parcubacteria_unclassified			0	0	0	0	0	0	0	0	0	0	0	3	0	0	0	0	0	0	0
Otu1014	Planctomycetes	Planctomycetia	Planctomycetales	Planctomycetaceae	Pirellula			0	0	0	0	0	0	0	0	0	0	0	10	0	5	0	0	0	0	0
Otu1015	Chloroflexi	Caldilineae	Caldilineales	Caldilineaceae	Caldilineaceae_unclassified			0	0	0	0	0	0	0	0	0	0	0	2	4	0	0	0	0	0	0
Otu1016	Bacteroidetes	Bacteroidia	Bacteroidales	Bacteroidales_unclassified	Bacteroidales_unclassified			0	0	0	0	0	0	0	0	0	0	0	5	0	0	0	0	0	0	0
Otu1017	Chloroflexi	Anaerolineae	Anaerolineales	Anaerolineaceae	Anaerolineaceae_unclassified			0	0	0	0	0	0	0	0	0	0	0	4	0	0	0	0	0	0	0
Otu1018	Bacteria_unclassified	Bacteria_unclassified	Bacteria_unclassified	Bacteria_unclassified	Bacteria_unclassified			0	0	0	0	0	0	0	0	0	0	0	7	0	0	0	0	0	0	0
Otu1019	Chloroflexi	Anaerolineae	Anaerolineales	Anaerolineaceae	Anaerolineaceae_unclassified			0	0	0	0	0	0	0	0	0	0	0	8	0	0	0	0	0	0	0
Otu102	Bacteroidetes	Bacteroidetes_unclassified	Bacteroidetes_unclassified	Bacteroidetes_unclassified	Bacteroidetes_unclassified			0	0	0	0	0	0	0	0	0	0	0	146	0	0	0	0	0	0	0
Otu1020	Bacteroidetes	Cytophagia	Cytophagales	Cytophagales_unclassified	Cytophagales_unclassified			0	0	0	0	0	0	0	0	0	0	0	5	0	0	0	0	0	0	0
Otu1021	Bacteria_unclassified	Bacteria_unclassified	Bacteria_unclassified	Bacteria_unclassified	Bacteria_unclassified			0	0	0	0	0	0	0	0	0	0	0	6	0	0	0	0	0	0	0
Otu1022	Bacteroidetes	Bacteroidetes_unclassified	Bacteroidetes_unclassified	Bacteroidetes_unclassified	Bacteroidetes_unclassified			0	0	0	0	0	0	0	0	0	0	0	4	0	0	0	0	0	0	0
Otu1023	Proteobacteria	Deltaproteobacteria	Deltaproteobacteria_unclassified	Deltaproteobacteria_unclassified	Deltaproteobacteria_unclassified			0	0	0	0	0	0	0	0	0	0	0	4	0	0	0	0	0	0	0
Otu1024	Bacteroidetes	Bacteroidetes_unclassified	Bacteroidetes_unclassified	Bacteroidetes_unclassified	Bacteroidetes_unclassified			0	0	0	0	0	0	0	0	0	0	0	8	3	0	0	0	0	0	0
Otu1025	Chloroflexi	Chloroflexi_unclassified	Chloroflexi_unclassified	Chloroflexi_unclassified	Chloroflexi_unclassified			0	0	0	0	0	0	0	0	0	0	0	2	0	0	0	2	0	0	0
Otu1026	Candidatus_Saccharibacteria	Candidatus_Saccharibacteria_unclassified	Candidatus_Saccharibacteria_unclassified	Candidatus_Saccharibacteria_unclassified	Candidatus_Saccharibacteria_unclassified			0	0	0	0	0	0	0	0	0	0	0	2	0	0	0	0	0	0	0
Otu1027	Bacteria_unclassified	Bacteria_unclassified	Bacteria_unclassified	Bacteria_unclassified	Bacteria_unclassified			0	0	0	0	0	0	0	0	0	0	0	3	0	0	0	0	0	0	0
Otu1028	Proteobacteria	Gammaproteobacteria	Gammaproteobacteria_unclassified	Gammaproteobacteria_unclassified	Gammaproteobacteria_unclassified			0	0	0	0	0	0	0	0	0	0	0	2	0	0	0	0	0	0	0
Otu1029	Bacteria_unclassified	Bacteria_unclassified	Bacteria_unclassified	Bacteria_unclassified	Bacteria_unclassified			0	0	0	0	0	0	0	0	0	0	0	11	0	0	0	0	0	0	0
Otu103	Proteobacteria	Gammaproteobacteria	Xanthomonadales	Sinobacteraceae	Sinobacteraceae_unclassified			0	0	0	0	0	0	0	0	0	0	0	230	0	0	0	0	0	0	0
Otu1031	Planctomycetes	Planctomycetia	Planctomycetales	Planctomycetaceae	Planctomycetaceae_unclassified			0	0	0	0	0	0	0	0	0	0	0	5	0	0	0	0	0	1	0
Otu1034	Acidobacteria	Acidobacteria_Gp3	Candidatus_Solibacter	Candidatus_Solibacter_unclassified	Candidatus_Solibacter_unclassified			0	0	0	0	0	0	0	0	0	0	0	10	0	0	0	0	0	0	0
Otu1036	Firmicutes	Negativicutes	Selenomonadales	Veillonellaceae	Veillonellaceae_unclassified			0	0	0	0	0	0	0	0	0	0	0	6	0	0	0	0	0	0	0
Otu1037	Bacteria_unclassified	Bacteria_unclassified	Bacteria_unclassified	Bacteria_unclassified	Bacteria_unclassified			0	0	0	0	0	0	0	0	0	0	0	2	0	0	0	0	0	0	0
Otu1039	Firmicutes	Clostridia	Clostridiales	Clostridiales_unclassified	Clostridiales_unclassified			0	0	0	0	0	0	0	0	0	0	0	4	0	0	0	0	0	0	0
Otu104	Bacteria_unclassified	Bacteria_unclassified	Bacteria_unclassified	Bacteria_unclassified	Bacteria_unclassified			79	0	0	0	0	1	0	1	0	21	0	0	0	0	0	0	0	0	0
Otu1040	Proteobacteria	Alphaproteobacteria	Alphaproteobacteria_unclassified	Alphaproteobacteria_unclassified	Alphaproteobacteria_unclassified			0	0	0	0	0	0	0	0	0	0	0	3	0	0	0	0	0	0	0
Otu1041	Bacteroidetes	Bacteroidia	Bacteroidales	Porphyromonadaceae	Paludibacter			0	0	0	0	0	0	0	0	0	0	0	4	0	0	0	0	0	0	0
Otu1044	Proteobacteria	Deltaproteobacteria	Desulfobacterales	Desulfobulbaceae	Desulfobulbaceae_unclassified			0	0	0	0	0	0	0	0	0	0	0	1	0	0	2	0	0	0	0
Otu1048	Firmicutes	Clostridia	Clostridiales	Ruminococcaceae	Ruminococcaceae_unclassified			0	0	0	0	0	0	0	0	0	0	0	15	0	0	0	0	0	0	0
Otu1051	Bacteroidetes	Bacteroidia	Bacteroidales	Bacteroidales_unclassified	Bacteroidales_unclassified			0	0	0	0	0	0	0	0	0	0	0	39	0	0	0	0	0	0	0
Otu1052	Armatimonadetes	Armatimonadetes_gp2	Armatimonadetes_gp2_unclassified	Armatimonadetes_gp2_unclassified	Armatimonadetes_gp2_unclassified			0	0	0	0	0	0	0	0	0	0	0	10	0	0	1	7	0	0	0
Otu1053	Proteobacteria	Epsilonproteobacteria	Campylobacterales	Helicobacteraceae	Sulfurovum			0	0	0	0	0	0	0	0	0	0	0	3	0	0	0	0	0	0	0
Otu1054	Bacteria_unclassified	Bacteria_unclassified	Bacteria_unclassified	Bacteria_unclassified	Bacteria_unclassified			0	0	0	0	0	0	0	0	0	0	0	4	0	0	0	0	0	0	0
Otu1056	Bacteria_unclassified	Bacteria_unclassified	Bacteria_unclassified	Bacteria_unclassified	Bacteria_unclassified			0	0	0	0	0	0	0	0	0	0	0	4	0	0	0	0	0	0	0
Otu1057	Bacteria_unclassified	Bacteria_unclassified	Bacteria_unclassified	Bacteria_unclassified	Bacteria_unclassified			0	0	0	0	0	0	0	0	0	0	0	5	0	0	0	0	0	0	0
Otu1059	Lentisphaerae	Oligosphaeria	Oligosphaerales	Oligosphaeraceae	Oligosphaera			0	0	0	0	0	0	0	0	0	0	0	5	0	0	0	0	0	0	0
Otu106	Cloacimonetes	Candidatus_Cloacamonas	Candidatus_Cloacamonas_unclassified	Candidatus_Cloacamonas_unclassified	Candidatus_Cloacamonas_unclassified			76	0	0	0	0	0	0	0	0	2	0	0	0	0	0	0	0	0	0
Otu1062	Parcubacteria	Parcubacteria_unclassified	Parcubacteria_unclassified	Parcubacteria_unclassified	Parcubacteria_unclassified			0	0	0	0	0	0	0	0	0	0	0	3	0	0	0	0	0	0	0
Otu1063	Planctomycetes	Planctomycetia	Planctomycetales	Planctomycetaceae	Planctomycetaceae_unclassified			0	0	0	0	0	0	0	0	0	0	0	10	3	0	0	0	0	0	0
Otu1065	Bacteria_unclassified	Bacteria_unclassified	Bacteria_unclassified	Bacteria_unclassified	Bacteria_unclassified			0	0	0	0	0	0	0	0	0	0	0	3	0	0	0	0	0	0	0
Otu1066	Latescibacteria	Latescibacteria_unclassified	Latescibacteria_unclassified	Latescibacteria_unclassified	Latescibacteria_unclassified			0	0	0	0	0	0	0	0	0	0	0	2	0	0	0	0	0	0	0
Otu1067	Verrucomicrobia	Verrucomicrobiae	Verrucomicrobiales	Verrucomicrobiaceae	Verrucomicrobiaceae_unclassified			0	0	0	0	0	0	0	0	0	0	0	5	0	0	0	0	0	0	0
Otu1068	Planctomycetes	Planctomycetia	Planctomycetales	Planctomycetaceae	Planctomycetaceae_unclassified			0	0	0	0	0	0	0	0	0	0	0	4	0	0	0	0	0	0	0
Otu1069	Planctomycetes	Planctomycetia	Planctomycetales	Planctomycetaceae	Pirellula			0	0	0	0	0	0	0	0	0	0	0	2	0	0	0	0	0	0	0
Otu1073	SR1	SR1_unclassified	SR1_unclassified	SR1_unclassified	SR1_unclassified			0	0	0	0	0	0	0	0	0	0	0	3	0	0	0	0	0	0	0
Otu1074	Actinobacteria	Actinobacteria	Gaiellales	Gaiellaceae	Gaiella			0	0	0	0	0	0	0	0	0	0	0	4	2	0	0	0	0	0	0
Otu1077	Proteobacteria	Alphaproteobacteria	Alphaproteobacteria_unclassified	Alphaproteobacteria_unclassified	Alphaproteobacteria_unclassified			0	0	0	0	0	0	0	0	0	0	0	5	0	0	0	0	0	0	0
Otu108	Proteobacteria	Deltaproteobacteria	Syntrophobacterales	Syntrophaceae	Syntrophus			88	0	0	0	0	0	0	0	0	0	0	0	0	0	0	0	0	0	0
Otu1080	Proteobacteria	Betaproteobacteria	Burkholderiales	Comamonadaceae	Rhodoferax			0	0	0	0	0	0	0	0	0	0	0	9	0	0	0	0	0	0	0
Otu1081	Bacteria_unclassified	Bacteria_unclassified	Bacteria_unclassified	Bacteria_unclassified	Bacteria_unclassified			0	0	0	0	0	0	0	0	0	0	0	2	0	0	0	0	0	0	0
Otu1082	Proteobacteria	Betaproteobacteria	Betaproteobacteria_unclassified	Betaproteobacteria_unclassified	Betaproteobacteria_unclassified			0	0	0	0	0	0	0	0	0	0	0	3	0	0	0	0	0	0	0
Otu1085	Firmicutes	Firmicutes_unclassified	Firmicutes_unclassified	Firmicutes_unclassified	Firmicutes_unclassified			0	0	0	0	0	0	0	0	0	0	0	9	0	0	4	1	0	2	0
Otu1086	Proteobacteria	Betaproteobacteria	Betaproteobacteria_unclassified	Betaproteobacteria_unclassified	Betaproteobacteria_unclassified			0	3	0	0	14	0	0	0	0	0	0	0	7	10	0	3	0	0	0
Otu1087	Firmicutes	Clostridia	Clostridiales	Clostridiaceae_1	Clostridium_sensu_stricto			0	0	0	0	0	0	0	0	0	0	0	1	0	0	2	0	0	0	0
Otu1089	Bacteria_unclassified	Bacteria_unclassified	Bacteria_unclassified	Bacteria_unclassified	Bacteria_unclassified			0	0	0	0	0	0	0	0	0	0	0	0	0	0	1	1	0	0	0
Otu109	Bacteroidetes	Bacteroidia	Bacteroidales	Porphyromonadaceae	Petrimonas			91	0	0	2	2	1	0	2	0	0	0	0	0	0	2	0	0	0	0
Otu1091	Proteobacteria	Alphaproteobacteria	Rhodospirillales	Reyranella	Reyranella_unclassified			0	0	0	0	0	0	0	0	0	0	0	3	0	0	0	0	0	0	0
Otu1092	Actinobacteria	Actinobacteria	Actinomycetales	Propionibacteriaceae	Tessaracoccus			0	0	0	0	0	0	0	0	0	0	0	0	0	0	3	6	0	0	0
Otu1095	Actinobacteria	Actinobacteria	Actinobacteria_unclassified	Actinobacteria_unclassified	Actinobacteria_unclassified			0	0	0	0	0	0	0	0	0	0	0	2	0	2	0	2	3	0	4
Otu1096	Acidobacteria	Acidobacteria_Gp3	Acidobacteria_Gp3_unclassified	Acidobacteria_Gp3_unclassified	Acidobacteria_Gp3_unclassified			0	0	0	0	0	0	0	0	0	0	0	1	0	0	0	0	0	0	0
Otu1097	Verrucomicrobia	Opitutae	Opitutales	Opitutaceae	Opitutus			8	0	0	0	0	0	0	0	0	0	0	3	0	0	0	0	0	0	0
Otu110	Bacteroidetes	Bacteroidia	Bacteroidales	Bacteroidales_unclassified	Bacteroidales_unclassified			0	0	0	0	0	0	0	0	0	0	0	34	0	0	0	0	0	0	0
Otu1100	Bacteroidetes	Bacteroidetes_unclassified	Bacteroidetes_unclassified	Bacteroidetes_unclassified	Bacteroidetes_unclassified			0	0	0	0	0	0	0	0	0	0	0	3	0	0	0	0	0	0	0
Otu1101	Bacteroidetes	Sphingobacteriia	Sphingobacteriales	Chitinophagaceae	Parasegetibacter			0	0	0	0	0	0	0	0	0	0	0	3	0	0	0	0	0	0	0
Otu1102	Bacteroidetes	Bacteroidetes_unclassified	Bacteroidetes_unclassified	Bacteroidetes_unclassified	Bacteroidetes_unclassified			0	0	0	0	0	0	0	0	0	0	0	5	0	0	0	0	0	0	0
Otu1103	Firmicutes	Clostridia	Clostridiales	Clostridiales_unclassified	Clostridiales_unclassified			0	0	0	0	0	0	0	0	0	4	0	0	0	0	0	0	0	0	0
Otu1104	Proteobacteria	Gammaproteobacteria	Enterobacteriales	Enterobacteriaceae	Yersinia			0	0	0	0	0	0	0	0	0	13	0	0	0	0	0	0	0	0	0
Otu1108	Chloroflexi	Anaerolineae	Anaerolineales	Anaerolineaceae	Anaerolineaceae_unclassified			0	0	0	0	0	0	0	0	0	0	0	2	0	0	0	0	0	0	0
Otu1109	candidate_division_WPS-1	candidate_division_WPS-1_unclassified	candidate_division_WPS-1_unclassified	candidate_division_WPS-1_unclassified	candidate_division_WPS-1_unclassified			0	0	0	0	0	0	0	0	0	0	0	3	0	0	0	0	0	0	0
Otu111	Proteobacteria	Betaproteobacteria	Burkholderiales	Burkholderiales_unclassified	Burkholderiales_unclassified			67	20	24	6	29	69	3	81	0	5	4	0	0	0	2	0	0	0	4
Otu1110	Bacteria_unclassified	Bacteria_unclassified	Bacteria_unclassified	Bacteria_unclassified	Bacteria_unclassified			0	0	0	0	0	0	0	0	0	0	0	1	0	0	0	0	0	0	0
Otu1111	Bacteria_unclassified	Bacteria_unclassified	Bacteria_unclassified	Bacteria_unclassified	Bacteria_unclassified			0	0	0	0	0	0	0	0	0	0	0	1	0	0	0	0	0	0	0
Otu1113	Firmicutes	Clostridia	Clostridiales	Eubacteriaceae	Alkalibacter			0	0	0	0	0	0	0	0	0	0	0	4	0	3	1	0	2	0	0
Otu1114	Firmicutes	Clostridia	Clostridiales	Clostridiaceae_1	Clostridium_sensu_stricto			0	0	0	0	0	0	0	0	0	0	0	3	3	0	1	1	1	0	1
Otu1117	Firmicutes	Firmicutes_unclassified	Firmicutes_unclassified	Firmicutes_unclassified	Firmicutes_unclassified			3	0	0	0	0	0	0	0	0	4	0	0	0	0	0	0	0	0	0
Otu1118	Actinobacteria	Actinobacteria	Coriobacteriales	Coriobacteriaceae	Atopobium			0	0	0	0	0	0	0	0	0	5	0	0	0	0	0	0	0	0	0
Otu1119	Proteobacteria	Alphaproteobacteria	Rhodobacterales	Rhodobacteraceae	Rhodobaca			0	0	0	0	0	0	0	0	0	7	0	0	0	0	0	0	0	0	0
Otu1120	Bacteria_unclassified	Bacteria_unclassified	Bacteria_unclassified	Bacteria_unclassified	Bacteria_unclassified			0	0	0	0	0	0	0	0	0	0	0	4	0	0	0	0	0	0	0
Otu1121	Proteobacteria	Deltaproteobacteria	Desulfovibrionales	Desulfovibrionaceae	Desulfovibrio			0	0	0	0	0	0	0	3	0	0	0	0	0	0	0	0	0	0	0
Otu1122	Proteobacteria	Betaproteobacteria	Burkholderiales	Comamonadaceae	Comamonadaceae_unclassified			0	0	0	0	0	0	0	0	0	0	0	0	0	0	0	0	0	5	0
Otu1123	Spirochaetes	Spirochaetia	Spirochaetales	Spirochaetaceae	Spirochaetaceae_unclassified			3	0	0	0	0	0	0	0	0	0	0	0	0	0	0	0	0	0	0
Otu1124	Bacteria_unclassified	Bacteria_unclassified	Bacteria_unclassified	Bacteria_unclassified	Bacteria_unclassified			3	0	0	0	0	0	0	0	0	0	0	0	0	0	0	0	0	0	0
Otu1126	Proteobacteria	Alphaproteobacteria	Alphaproteobacteria_unclassified	Alphaproteobacteria_unclassified	Alphaproteobacteria_unclassified			0	0	0	0	0	0	0	0	0	0	0	1	0	0	0	0	0	0	0
Otu1128	Tenericutes	Mollicutes	Acholeplasmatales	Acholeplasmataceae	Acholeplasma			0	0	2	0	3	0	0	0	0	0	0	0	0	0	0	0	0	0	0
Otu113	Bacteroidetes	Bacteroidia	Bacteroidales	Prolixibacteraceae	Prolixibacteraceae_unclassified			0	0	0	0	0	0	0	0	0	0	0	24	0	0	0	0	0	0	0
Otu1134	Planctomycetes	Planctomycetia	Planctomycetales	Planctomycetaceae	Planctomycetaceae_unclassified			0	0	0	0	0	0	0	0	0	0	0	1	0	0	0	0	0	0	0
Otu1135	Bacteria_unclassified	Bacteria_unclassified	Bacteria_unclassified	Bacteria_unclassified	Bacteria_unclassified			0	0	0	0	0	0	0	0	0	0	0	2	0	0	0	0	0	0	0
Otu1137	Bacteroidetes	Bacteroidetes_unclassified	Bacteroidetes_unclassified	Bacteroidetes_unclassified	Bacteroidetes_unclassified			0	0	0	0	0	0	0	0	0	0	0	2	0	0	0	0	0	0	0
Otu1139	Planctomycetes	Planctomycetia	Planctomycetales	Planctomycetaceae	Planctomycetaceae_unclassified			0	0	0	0	0	0	0	0	0	0	0	1	0	0	0	0	0	0	0
Otu1140	Verrucomicrobia	Subdivision3	Subdivision3_unclassified	Subdivision3_unclassified	Subdivision3_unclassified			0	0	0	0	0	0	0	0	0	0	0	5	0	0	0	0	0	0	0
Otu1142	Verrucomicrobia	Spartobacteria	Spartobacteria_unclassified	Spartobacteria_unclassified	Spartobacteria_unclassified			0	0	0	0	0	0	0	0	0	0	0	1	0	0	0	0	0	0	0
Otu1143	Parcubacteria	Parcubacteria_unclassified	Parcubacteria_unclassified	Parcubacteria_unclassified	Parcubacteria_unclassified			0	0	0	0	0	0	0	0	0	0	0	6	0	0	0	0	0	0	0
Otu1146	Bacteria_unclassified	Bacteria_unclassified	Bacteria_unclassified	Bacteria_unclassified	Bacteria_unclassified			0	0	0	0	0	0	0	0	0	0	0	3	0	0	0	0	0	0	0
Otu1147	Bacteria_unclassified	Bacteria_unclassified	Bacteria_unclassified	Bacteria_unclassified	Bacteria_unclassified			0	0	0	0	0	0	0	0	0	0	0	4	0	0	0	0	0	0	0
Otu1148	Bacteria_unclassified	Bacteria_unclassified	Bacteria_unclassified	Bacteria_unclassified	Bacteria_unclassified			0	0	0	0	0	0	0	0	0	0	0	4	0	0	0	0	0	0	0
Otu1149	Parcubacteria	Parcubacteria_unclassified	Parcubacteria_unclassified	Parcubacteria_unclassified	Parcubacteria_unclassified			0	0	0	0	0	0	0	0	0	0	0	3	0	0	0	0	0	0	0
Otu1150	Verrucomicrobia	Verrucomicrobiae	Verrucomicrobiales	Verrucomicrobiaceae	Verrucomicrobiaceae_unclassified			0	0	0	0	0	0	0	0	0	0	0	6	0	0	0	0	0	0	0
Otu1151	Lentisphaerae	Oligosphaeria	Oligosphaerales	Oligosphaeraceae	Oligosphaera			0	0	0	0	0	0	0	0	0	0	0	7	0	0	0	0	0	0	0
Otu1152	Bacteroidetes	Bacteroidetes_unclassified	Bacteroidetes_unclassified	Bacteroidetes_unclassified	Bacteroidetes_unclassified			0	0	0	0	0	0	0	0	0	0	0	1	0	0	0	0	0	0	0
Otu1153	Planctomycetes	Planctomycetia	Planctomycetales	Planctomycetaceae	Planctomycetaceae_unclassified			0	0	0	0	0	0	0	0	0	0	0	25	0	0	0	0	0	0	0
Otu1156	Bacteria_unclassified	Bacteria_unclassified	Bacteria_unclassified	Bacteria_unclassified	Bacteria_unclassified			0	0	0	0	0	0	0	0	0	0	0	8	0	0	0	0	0	0	0
Otu1158	Bacteria_unclassified	Bacteria_unclassified	Bacteria_unclassified	Bacteria_unclassified	Bacteria_unclassified			0	0	0	0	0	0	0	0	0	0	0	1	0	0	0	0	0	0	0
Otu1162	Proteobacteria	Alphaproteobacteria	Rhodospirillales	Rhodospirillales_unclassified	Rhodospirillales_unclassified			0	0	0	0	0	0	0	0	0	0	0	6	0	0	0	0	0	0	0
Otu1163	Proteobacteria	Gammaproteobacteria	Xanthomonadales	Sinobacteraceae	Steroidobacter			0	0	0	0	0	0	0	0	0	0	0	1	0	0	0	0	0	0	0
Otu1164	Proteobacteria	Deltaproteobacteria	Desulfovibrionales	Desulfovibrionaceae	Desulfovibrio			0	0	0	0	0	0	0	0	0	0	0	1	0	0	0	0	0	0	0
Otu1166	Proteobacteria	Gammaproteobacteria	Gammaproteobacteria_unclassified	Gammaproteobacteria_unclassified	Gammaproteobacteria_unclassified			0	0	0	0	0	0	0	0	0	0	0	4	0	0	0	0	0	0	0
Otu1167	Bacteria_unclassified	Bacteria_unclassified	Bacteria_unclassified	Bacteria_unclassified	Bacteria_unclassified			0	0	0	0	0	0	0	0	0	0	0	5	0	0	0	0	0	0	0
Otu1168	Bacteroidetes	Bacteroidia	Bacteroidales	Porphyromonadaceae	Porphyromonadaceae_unclassified			0	0	0	0	0	0	0	0	0	0	0	5	0	0	0	0	0	0	0
Otu117	Proteobacteria	Alphaproteobacteria	Rhizobiales	Rhizobiales_unclassified	Rhizobiales_unclassified			0	0	0	0	0	0	1	0	0	0	0	38	16	9	1	3	4	91	1
Otu1170	Candidatus_Saccharibacteria	Candidatus_Saccharibacteria_unclassified	Candidatus_Saccharibacteria_unclassified	Candidatus_Saccharibacteria_unclassified	Candidatus_Saccharibacteria_unclassified			0	0	0	0	0	0	0	0	0	0	0	5	0	0	0	0	0	0	0
Otu1171	Bacteria_unclassified	Bacteria_unclassified	Bacteria_unclassified	Bacteria_unclassified	Bacteria_unclassified			0	0	0	0	0	0	0	0	0	0	0	6	0	0	0	0	0	0	0
Otu1172	Verrucomicrobia	Subdivision5	Subdivision5_unclassified	Subdivision5_unclassified	Subdivision5_unclassified			0	0	0	0	0	0	0	0	0	0	0	2	0	0	0	0	0	0	0
Otu1173	Spirochaetes	Spirochaetia	Spirochaetales	Spirochaetaceae	Treponema			0	0	0	0	0	0	0	0	0	0	0	6	0	0	0	0	0	0	0
Otu1174	Proteobacteria	Gammaproteobacteria	Pseudomonadales	Pseudomonadaceae	Pseudomonadaceae_unclassified			0	0	0	0	0	2	0	0	0	0	0	0	0	0	0	0	0	0	0
Otu1178	Parcubacteria	Parcubacteria_unclassified	Parcubacteria_unclassified	Parcubacteria_unclassified	Parcubacteria_unclassified			0	0	0	0	0	0	0	0	0	0	0	6	0	0	0	0	0	0	0
Otu118	Armatimonadetes	Armatimonadetes_gp5	Armatimonadetes_gp5_unclassified	Armatimonadetes_gp5_unclassified	Armatimonadetes_gp5_unclassified			0	0	0	0	0	0	0	0	0	0	0	8	0	0	0	0	0	0	0
Otu1181	Bacteria_unclassified	Bacteria_unclassified	Bacteria_unclassified	Bacteria_unclassified	Bacteria_unclassified			0	0	0	0	0	0	0	0	0	0	0	6	0	0	0	0	0	0	0
Otu1182	Chloroflexi	Anaerolineae	Anaerolineales	Anaerolineaceae	Anaerolineaceae_unclassified			0	0	0	0	0	0	0	0	0	0	0	2	0	4	0	0	0	0	0
Otu1185	Bacteria_unclassified	Bacteria_unclassified	Bacteria_unclassified	Bacteria_unclassified	Bacteria_unclassified			0	0	0	0	0	0	0	0	0	0	0	7	0	0	0	0	0	0	0
Otu1187	Bacteria_unclassified	Bacteria_unclassified	Bacteria_unclassified	Bacteria_unclassified	Bacteria_unclassified			0	0	0	0	0	0	0	0	0	0	0	7	0	0	0	0	0	0	0
Otu1189	Firmicutes	Bacilli	Bacillales	Planococcaceae	Sporosarcina			0	0	0	0	0	0	0	0	0	0	0	12	5	0	1	0	0	0	0
Otu1190	Microgenomates	Microgenomates_unclassified	Microgenomates_unclassified	Microgenomates_unclassified	Microgenomates_unclassified			0	0	0	0	0	0	0	0	0	0	0	5	0	0	0	0	0	0	0
Otu1192	Bacteroidetes	Bacteroidetes_unclassified	Bacteroidetes_unclassified	Bacteroidetes_unclassified	Bacteroidetes_unclassified			0	0	0	0	0	0	0	0	0	0	0	2	0	0	0	0	0	0	0
Otu1197	Chloroflexi	Anaerolineae	Anaerolineales	Anaerolineaceae	Anaerolineaceae_unclassified			0	0	0	0	0	0	0	0	0	0	0	8	0	0	0	0	0	0	0
Otu1198	Bacteroidetes	Bacteroidetes_unclassified	Bacteroidetes_unclassified	Bacteroidetes_unclassified	Bacteroidetes_unclassified			0	0	0	0	0	0	0	0	0	0	0	1	0	0	0	0	0	0	0
Otu1200	Chloroflexi	Anaerolineae	Anaerolineales	Anaerolineaceae	Anaerolineaceae_unclassified			0	0	0	0	0	0	0	0	0	0	0	5	0	0	0	0	0	0	0
Otu1201	Bacteria_unclassified	Bacteria_unclassified	Bacteria_unclassified	Bacteria_unclassified	Bacteria_unclassified			0	0	0	0	0	0	0	0	0	0	0	6	0	0	0	0	0	0	0
Otu1202	Proteobacteria	Alphaproteobacteria	Sphingomonadales	Sphingomonadaceae	Sphingomonadaceae_unclassified			0	0	0	0	0	0	0	0	0	0	0	5	0	0	0	0	0	0	0
Otu1203	Proteobacteria	Proteobacteria_unclassified	Proteobacteria_unclassified	Proteobacteria_unclassified	Proteobacteria_unclassified			0	0	0	0	0	0	0	0	0	0	0	2	0	0	0	0	0	0	0
Otu1204	Firmicutes	Clostridia	Clostridiales	Ruminococcaceae	Clostridium_III			0	0	0	0	0	0	0	0	0	0	0	3	0	0	0	0	0	0	0
Otu1205	Bacteria_unclassified	Bacteria_unclassified	Bacteria_unclassified	Bacteria_unclassified	Bacteria_unclassified			0	0	0	0	0	0	0	0	0	0	0	3	0	0	0	0	0	0	0
Otu1206	Firmicutes	Clostridia	Clostridiales	Clostridiales_unclassified	Clostridiales_unclassified			0	0	0	0	0	0	0	0	0	0	0	7	0	0	0	0	0	0	0
Otu1208	Verrucomicrobia	Verrucomicrobiae	Verrucomicrobiales	Verrucomicrobiaceae	Verrucomicrobiaceae_unclassified			0	0	0	0	0	0	0	0	0	0	0	5	0	0	0	0	0	0	0
Otu1209	Planctomycetes	Planctomycetia	Planctomycetales	Planctomycetaceae	Planctomycetaceae_unclassified			0	0	0	0	0	0	0	0	0	0	0	6	1	0	0	0	0	0	0
Otu121	Chloroflexi	Anaerolineae	Anaerolineales	Anaerolineaceae	Anaerolineaceae_unclassified			0	0	0	0	0	0	0	0	0	0	0	61	0	20	1	0	1	0	0
Otu1210	Planctomycetes	Planctomycetia	Planctomycetales	Planctomycetaceae	Planctomycetaceae_unclassified			0	0	0	0	0	0	0	0	0	0	0	3	0	0	0	0	0	0	0
Otu1211	BRC1	BRC1_unclassified	BRC1_unclassified	BRC1_unclassified	BRC1_unclassified			0	0	0	0	0	0	0	0	0	0	0	6	0	0	0	0	0	0	0
Otu1212	Verrucomicrobia	Spartobacteria	Spartobacteria_unclassified	Spartobacteria_unclassified	Spartobacteria_unclassified			0	0	0	0	0	0	0	0	0	0	0	1	0	0	0	0	0	0	0
Otu1213	Chloroflexi	Chloroflexi_unclassified	Chloroflexi_unclassified	Chloroflexi_unclassified	Chloroflexi_unclassified			0	0	0	0	0	0	0	0	0	0	0	4	0	0	0	0	0	0	0
Otu1214	Proteobacteria	Betaproteobacteria	Betaproteobacteria_unclassified	Betaproteobacteria_unclassified	Betaproteobacteria_unclassified			0	0	0	0	0	0	0	0	0	0	0	4	0	0	0	0	0	0	0
Otu1215	Proteobacteria	Betaproteobacteria	Burkholderiales	Burkholderiales_unclassified	Burkholderiales_unclassified			0	0	0	0	0	0	0	0	0	0	0	6	0	0	0	0	0	0	0
Otu1216	Proteobacteria	Alphaproteobacteria	Alphaproteobacteria_incertae_sedis	Geminicoccus	Geminicoccus_unclassified			0	0	0	0	0	0	0	0	0	0	0	9	0	0	0	0	0	0	0
Otu1217	Acidobacteria	Acidobacteria_Gp16	Gp16	Gp16_unclassified	Gp16_unclassified			0	0	0	0	0	0	0	0	0	0	0	13	0	0	0	0	0	0	0
Otu1218	Proteobacteria	Deltaproteobacteria	Desulfuromonadales	Geobacteraceae	Geobacter			0	0	0	0	0	0	0	0	0	0	0	11	0	0	0	0	0	0	0
Otu1220	Proteobacteria	Alphaproteobacteria	Rhodospirillales	Rhodospirillaceae	Azospirillum			0	0	0	0	0	0	0	0	0	0	0	4	0	0	0	0	0	0	0
Otu1221	Firmicutes	Clostridia	Clostridiales	Ruminococcaceae	Sporobacter			0	0	0	0	0	0	0	0	0	0	0	6	0	0	0	0	0	0	0
Otu1222	Proteobacteria	Deltaproteobacteria	Myxococcales	Myxococcales_unclassified	Myxococcales_unclassified			0	0	0	0	0	0	0	0	0	0	0	17	0	0	0	0	0	0	0
Otu1223	Proteobacteria	Alphaproteobacteria	Rhodospirillales	Acetobacteraceae	Roseomonas			0	0	0	0	0	0	0	0	0	0	0	1	0	0	0	0	0	0	0
Otu1224	Proteobacteria	Alphaproteobacteria	Rhodobacterales	Rhodobacteraceae	Rhodobacteraceae_unclassified			0	0	0	0	0	0	0	0	0	0	0	5	0	0	0	0	0	0	0
Otu1225	Actinobacteria	Actinobacteria	Acidimicrobiales	Acidimicrobiales_unclassified	Acidimicrobiales_unclassified			0	0	0	0	0	0	0	0	0	0	0	4	0	0	0	0	0	0	0
Otu1227	Proteobacteria	Deltaproteobacteria	Desulfuromonadales	Desulfuromonadaceae	Desulfuromonas			0	0	0	0	0	0	0	0	0	0	0	4	0	0	0	0	0	0	0
Otu1228	Acidobacteria	Acidobacteria_Gp16	Gp16	Gp16_unclassified	Gp16_unclassified			0	0	0	0	0	0	0	0	0	0	0	1	0	0	0	0	0	0	0
Otu1229	Proteobacteria	Betaproteobacteria	Betaproteobacteria_unclassified	Betaproteobacteria_unclassified	Betaproteobacteria_unclassified			0	0	0	0	0	0	0	0	0	0	0	3	0	0	0	0	0	0	0
Otu123	Proteobacteria	Alphaproteobacteria	Sphingomonadales	Sphingomonadaceae	Novosphingobium			1	0	0	0	0	0	0	0	0	0	0	7	0	0	0	0	0	0	0
Otu1230	Proteobacteria	Betaproteobacteria	Burkholderiales	Comamonadaceae	Comamonadaceae_unclassified			0	0	0	0	0	0	0	0	0	0	0	3	0	0	0	0	0	0	0
Otu1231	Proteobacteria	Betaproteobacteria	Rhodocyclales	Rhodocyclaceae	Rhodocyclaceae_unclassified			0	0	0	0	0	0	0	0	0	0	0	4	0	0	0	0	0	0	0
Otu1233	Actinobacteria	Actinobacteria	Actinobacteria_unclassified	Actinobacteria_unclassified	Actinobacteria_unclassified			0	0	0	0	0	0	0	0	0	0	0	2	2	0	0	0	1	0	0
Otu1235	Verrucomicrobia	Opitutae	Opitutales	Opitutaceae	Opitutus			0	0	0	0	0	0	0	0	0	0	0	9	0	0	0	0	0	0	0
Otu1239	Proteobacteria	Deltaproteobacteria	Myxococcales	Myxococcales_unclassified	Myxococcales_unclassified			0	0	0	0	0	0	0	0	0	0	0	3	0	0	0	0	0	0	0
Otu124	Bacteria_unclassified	Bacteria_unclassified	Bacteria_unclassified	Bacteria_unclassified	Bacteria_unclassified			0	0	0	57	84	0	0	0	0	0	0	2	1	0	6	3	0	0	0
Otu1240	Acidobacteria	Acidobacteria_Gp6	Gp6	Gp6_unclassified	Gp6_unclassified			0	0	0	0	0	0	0	0	0	0	0	5	0	0	0	0	0	0	0
Otu1241	Acidobacteria	Acidobacteria_Gp6	Gp6	Gp6_unclassified	Gp6_unclassified			0	0	0	0	0	0	0	0	0	0	0	4	0	0	0	0	0	0	0
Otu1242	Proteobacteria	Alphaproteobacteria	Caulobacterales	Caulobacteraceae	Asticcacaulis			0	0	0	0	0	0	0	0	0	0	0	2	0	0	0	0	0	0	0
Otu1245	Proteobacteria	Betaproteobacteria	Burkholderiales	Burkholderiales_incertae_sedis	Aquabacterium			0	0	0	0	0	0	0	0	0	0	0	23	0	0	0	0	0	0	0
Otu1247	Bacteria_unclassified	Bacteria_unclassified	Bacteria_unclassified	Bacteria_unclassified	Bacteria_unclassified			0	0	0	0	0	0	0	0	0	0	0	8	0	0	0	0	0	0	0
Otu1249	Planctomycetes	Planctomycetes_unclassified	Planctomycetes_unclassified	Planctomycetes_unclassified	Planctomycetes_unclassified			0	0	0	0	0	0	0	0	0	0	0	4	0	0	0	0	0	0	0
Otu1250	Spirochaetes	Spirochaetia	Spirochaetales	Spirochaetaceae	Salinispira			0	0	0	0	0	0	0	0	0	0	0	4	0	0	0	0	0	0	0
Otu1251	Bacteria_unclassified	Bacteria_unclassified	Bacteria_unclassified	Bacteria_unclassified	Bacteria_unclassified			0	0	0	0	0	0	0	0	0	0	0	7	0	0	0	0	0	0	0
Otu1252	Bacteroidetes	Bacteroidetes_unclassified	Bacteroidetes_unclassified	Bacteroidetes_unclassified	Bacteroidetes_unclassified			0	0	0	0	0	0	0	0	0	0	0	4	0	0	0	0	0	0	0
Otu1253	Parcubacteria	Parcubacteria_unclassified	Parcubacteria_unclassified	Parcubacteria_unclassified	Parcubacteria_unclassified			0	0	0	0	0	0	0	0	0	0	0	5	0	0	0	0	0	0	0
Otu1254	Proteobacteria	Deltaproteobacteria	Bdellovibrionales	Bdellovibrionaceae	Vampirovibrio			0	0	0	0	0	0	0	0	0	0	0	8	0	0	0	0	0	0	0
Otu1255	Firmicutes	Firmicutes_unclassified	Firmicutes_unclassified	Firmicutes_unclassified	Firmicutes_unclassified			0	0	0	0	0	0	0	0	0	0	0	4	0	0	0	0	0	0	0
Otu1256	Firmicutes	Erysipelotrichia	Erysipelotrichales	Erysipelotrichaceae	Turicibacter			0	0	0	0	0	0	0	0	0	0	0	5	0	0	4	1	0	0	0
Otu1257	Proteobacteria	Betaproteobacteria	Betaproteobacteria_unclassified	Betaproteobacteria_unclassified	Betaproteobacteria_unclassified			0	0	0	0	0	0	0	0	0	0	0	1	0	0	0	0	0	0	0
Otu1258	Proteobacteria	Betaproteobacteria	Betaproteobacteria_unclassified	Betaproteobacteria_unclassified	Betaproteobacteria_unclassified			0	0	0	0	0	0	0	0	0	0	0	3	0	0	0	0	0	0	0
Otu1261	Planctomycetes	Planctomycetia	Planctomycetales	Planctomycetaceae	Planctomycetaceae_unclassified			0	0	0	0	0	0	0	0	0	0	0	1	0	0	0	0	0	0	0
Otu1262	Planctomycetes	Planctomycetia	Planctomycetales	Planctomycetaceae	Planctomycetaceae_unclassified			0	0	0	0	0	0	0	0	0	0	0	2	0	0	0	0	0	0	0
Otu1265	Actinobacteria	Actinobacteria	Acidimicrobiales	Acidimicrobiales_unclassified	Acidimicrobiales_unclassified			0	0	0	0	0	0	0	0	0	0	0	1	0	0	0	0	0	0	0
Otu1266	Actinobacteria	Actinobacteria_unclassified	Actinobacteria_unclassified	Actinobacteria_unclassified	Actinobacteria_unclassified			0	0	0	3	0	0	0	0	0	0	0	0	0	0	0	0	0	0	0
Otu127	Firmicutes	Clostridia	Clostridiales	Clostridiales_unclassified	Clostridiales_unclassified			23	0	0	0	0	0	0	0	0	122	0	0	0	0	0	0	0	0	0
Otu1270	Proteobacteria	Deltaproteobacteria	Desulfuromonadales	Desulfuromonadales_unclassified	Desulfuromonadales_unclassified			0	0	0	0	0	0	0	0	0	6	0	0	0	0	0	0	0	0	0
Otu1271	Firmicutes	Clostridia	Clostridia_unclassified	Clostridia_unclassified	Clostridia_unclassified			0	0	0	0	0	0	0	0	0	2	0	0	0	0	0	0	0	0	0
Otu1272	Proteobacteria	Alphaproteobacteria	Rickettsiales	Rickettsiaceae	Rickettsia			0	0	0	0	0	0	0	0	0	2	0	0	0	0	0	0	0	0	0
Otu1273	Proteobacteria	Gammaproteobacteria	Enterobacteriales	Enterobacteriaceae	Enterobacteriaceae_unclassified			0	0	0	0	0	0	0	0	0	2	0	0	0	0	0	0	0	0	0
Otu1274	Bacteria_unclassified	Bacteria_unclassified	Bacteria_unclassified	Bacteria_unclassified	Bacteria_unclassified			0	0	0	0	0	0	3	0	0	7	0	0	0	0	0	0	0	0	0
Otu1275	Bacteria_unclassified	Bacteria_unclassified	Bacteria_unclassified	Bacteria_unclassified	Bacteria_unclassified			1	0	0	0	0	0	0	0	0	0	0	0	0	0	0	0	0	0	0
Otu1276	Firmicutes	Clostridia	Clostridiales	Lachnospiraceae	Roseburia			0	0	0	0	2	0	0	0	0	0	0	0	0	0	0	0	0	0	0
Otu1277	Proteobacteria	Deltaproteobacteria	Desulfobacterales	Desulfobacteraceae	Desulfobacteraceae_unclassified			3	0	0	0	0	0	0	0	0	0	0	0	0	0	0	0	0	0	0
Otu1278	Bacteria_unclassified	Bacteria_unclassified	Bacteria_unclassified	Bacteria_unclassified	Bacteria_unclassified			0	0	0	0	0	0	0	0	0	0	0	0	0	4	0	0	0	0	0
Otu1279	Proteobacteria	Betaproteobacteria	Betaproteobacteria_unclassified	Betaproteobacteria_unclassified	Betaproteobacteria_unclassified			0	0	0	0	0	0	0	0	0	0	0	0	0	4	0	0	0	0	0
Otu128	Bacteroidetes	Sphingobacteriia	Sphingobacteriales	Chitinophagaceae	Ferruginibacter			0	0	0	0	0	0	0	0	0	0	0	1	0	0	0	0	0	0	0
Otu1280	Firmicutes	Clostridia	Clostridiales	Ruminococcaceae	Ruminococcaceae_unclassified			0	0	0	0	0	0	0	0	0	0	5	0	0	0	0	0	0	0	0
Otu1281	Bacteroidetes	Bacteroidia	Bacteroidales	Bacteroidaceae	Bacteroides			0	0	0	0	1	0	0	0	0	0	6	0	0	0	0	0	0	0	0
Otu1285	Acidobacteria	Acidobacteria_Gp3	Bryobacter	Bryobacter_unclassified	Bryobacter_unclassified			0	0	0	0	0	0	0	0	0	0	0	1	0	0	0	0	0	0	0
Otu1287	Firmicutes	Clostridia	Clostridiales	Ruminococcaceae	Ruminococcaceae_unclassified			0	0	0	0	0	0	0	0	0	0	0	1	0	0	0	0	0	0	0
Otu129	Bacteria_unclassified	Bacteria_unclassified	Bacteria_unclassified	Bacteria_unclassified	Bacteria_unclassified			57	0	0	0	0	0	0	0	0	0	0	0	0	0	0	0	0	0	0
Otu1291	Proteobacteria	Alphaproteobacteria	Rhizobiales	Rhizobiales_unclassified	Rhizobiales_unclassified			0	0	0	0	0	0	0	0	0	0	0	2	0	0	0	0	0	0	0
Otu1295	Firmicutes	Bacilli	Bacillales	Planococcaceae	Lysinibacillus			0	0	0	0	0	0	0	0	0	0	0	0	0	0	5	0	2	0	0
Otu1297	Firmicutes	Clostridia	Clostridiales	Syntrophomonadaceae	Syntrophomonas			0	0	0	0	0	0	0	0	0	0	0	3	0	0	0	0	0	0	0
Otu1298	Bacteroidetes	Bacteroidia	Bacteroidales	Prolixibacteraceae	Prolixibacteraceae_unclassified			0	0	0	4	9	0	0	0	0	0	0	0	0	0	0	0	0	0	0
Otu13	Proteobacteria	Alphaproteobacteria	Rhizobiales	Hyphomicrobiaceae	Devosia			0	0	0	0	0	0	0	0	0	0	0	0	0	0	0	0	4802	0	0
Otu130	Chloroflexi	Anaerolineae	Anaerolineales	Anaerolineaceae	Anaerolineaceae_unclassified			84	0	0	0	0	0	0	0	0	0	0	5	0	0	0	0	0	0	0
Otu1302	Proteobacteria	Alphaproteobacteria	Rhizobiales	Rhizobiaceae	Kaistia			0	0	0	0	0	0	0	0	0	0	0	4	0	0	0	0	0	0	0
Otu1304	Candidatus_Saccharibacteria	Candidatus_Saccharibacteria_unclassified	Candidatus_Saccharibacteria_unclassified	Candidatus_Saccharibacteria_unclassified	Candidatus_Saccharibacteria_unclassified			0	0	0	0	0	0	0	0	0	0	0	3	0	0	0	0	0	0	0
Otu1305	Bacteria_unclassified	Bacteria_unclassified	Bacteria_unclassified	Bacteria_unclassified	Bacteria_unclassified			0	0	0	0	0	0	0	0	0	0	0	3	0	0	0	0	0	0	0
Otu1306	Bacteroidetes	Bacteroidetes_unclassified	Bacteroidetes_unclassified	Bacteroidetes_unclassified	Bacteroidetes_unclassified			0	0	0	0	0	0	0	0	0	0	0	4	0	0	0	0	0	0	0
Otu1307	Bacteria_unclassified	Bacteria_unclassified	Bacteria_unclassified	Bacteria_unclassified	Bacteria_unclassified			0	0	0	0	0	0	0	0	0	0	0	3	0	0	0	0	0	0	0
Otu1308	Bacteria_unclassified	Bacteria_unclassified	Bacteria_unclassified	Bacteria_unclassified	Bacteria_unclassified			0	0	0	0	0	0	0	0	0	0	0	2	0	0	0	0	0	0	0
Otu1309	Acidobacteria	Acidobacteria_Gp3	Acidobacteria_Gp3_unclassified	Acidobacteria_Gp3_unclassified	Acidobacteria_Gp3_unclassified			0	0	0	0	0	0	0	0	0	0	0	3	0	0	0	0	0	0	0
Otu131	Ignavibacteriae	Ignavibacteria	Ignavibacteriales	Ignavibacteriaceae	Ignavibacterium			0	0	0	0	0	0	0	0	0	0	0	77	0	0	0	0	0	0	0
Otu1310	Bacteria_unclassified	Bacteria_unclassified	Bacteria_unclassified	Bacteria_unclassified	Bacteria_unclassified			0	0	0	0	0	0	0	0	0	0	0	6	0	0	0	0	0	0	0
Otu1311	Acidobacteria	Acidobacteria_Gp6	Gp6	Gp6_unclassified	Gp6_unclassified			0	0	0	0	0	0	0	0	0	0	0	7	0	0	0	0	0	0	0
Otu1312	Actinobacteria	Actinobacteria	Acidimicrobiales	Acidimicrobiales_unclassified	Acidimicrobiales_unclassified			0	0	0	0	0	0	0	0	0	0	0	2	1	0	0	0	0	0	0
Otu1315	Bacteria_unclassified	Bacteria_unclassified	Bacteria_unclassified	Bacteria_unclassified	Bacteria_unclassified			0	0	0	0	0	0	0	0	0	0	0	5	0	0	0	0	0	0	0
Otu1316	Parcubacteria	Parcubacteria_unclassified	Parcubacteria_unclassified	Parcubacteria_unclassified	Parcubacteria_unclassified			0	0	0	0	0	0	0	0	0	0	0	9	0	0	0	0	0	0	0
Otu1317	Bacteria_unclassified	Bacteria_unclassified	Bacteria_unclassified	Bacteria_unclassified	Bacteria_unclassified			0	0	0	0	0	0	0	0	0	0	0	5	0	0	0	0	0	0	0
Otu1318	Verrucomicrobia	Verrucomicrobiae	Verrucomicrobiales	Verrucomicrobiaceae	Verrucomicrobiaceae_unclassified			0	0	0	0	0	0	0	0	0	0	0	5	0	0	0	0	0	0	0
Otu1319	Microgenomates	Microgenomates_unclassified	Microgenomates_unclassified	Microgenomates_unclassified	Microgenomates_unclassified			0	0	0	0	0	0	0	0	0	0	0	6	0	0	0	0	0	0	0
Otu1320	Chloroflexi	Anaerolineae	Anaerolineales	Anaerolineaceae	Anaerolineaceae_unclassified			0	0	0	0	0	0	0	0	0	0	0	7	0	0	0	0	0	0	0
Otu1321	Chloroflexi	Anaerolineae	Anaerolineales	Anaerolineaceae	Anaerolineaceae_unclassified			0	0	0	0	0	0	0	0	0	0	0	5	0	0	0	0	0	0	0
Otu1322	Bacteria_unclassified	Bacteria_unclassified	Bacteria_unclassified	Bacteria_unclassified	Bacteria_unclassified			0	0	0	0	0	0	0	0	0	0	0	8	0	0	0	0	0	0	0
Otu1323	Acidobacteria	Acidobacteria_Gp6	Gp6	Gp6_unclassified	Gp6_unclassified			0	0	0	0	0	0	0	0	0	0	0	6	0	0	0	0	0	0	0
Otu1324	Chloroflexi	Anaerolineae	Anaerolineales	Anaerolineaceae	Ornatilinea			0	0	0	0	0	0	0	0	0	0	0	3	0	0	0	0	0	0	0
Otu1325	Proteobacteria	Deltaproteobacteria	Desulfobacterales	Desulfobacteraceae	Desulfobacteraceae_unclassified			2	0	0	0	0	0	0	0	0	0	0	0	0	0	0	0	0	0	0
Otu1326	Firmicutes	Clostridia	Clostridiales	Syntrophomonadaceae	Syntrophomonas			1	0	0	0	0	0	0	0	0	0	0	0	0	0	0	0	0	0	0
Otu1327	Synergistetes	Synergistia	Synergistales	Synergistaceae	Cloacibacillus			1	0	0	0	0	0	0	0	0	0	0	0	0	0	0	0	0	0	0
Otu1328	Firmicutes	Clostridia	Clostridiales	Clostridiales_unclassified	Clostridiales_unclassified			1	0	0	0	0	0	0	1	0	4	0	0	0	0	0	0	0	0	0
Otu133	Bacteroidetes	Bacteroidia	Bacteroidales	Prolixibacteraceae	Prolixibacteraceae_unclassified			64	0	0	0	0	0	0	0	0	0	0	69	3	0	0	0	0	0	0
Otu1331	Bacteria_unclassified	Bacteria_unclassified	Bacteria_unclassified	Bacteria_unclassified	Bacteria_unclassified			0	0	0	0	0	0	0	0	0	0	0	3	0	0	0	0	0	0	0
Otu1333	Acidobacteria	Acidobacteria_Gp4	Aridibacter	Aridibacter_unclassified	Aridibacter_unclassified			0	0	0	0	0	0	0	0	0	0	0	21	0	0	0	0	0	0	0
Otu1335	Armatimonadetes	Armatimonadetes_gp2	Armatimonadetes_gp2_unclassified	Armatimonadetes_gp2_unclassified	Armatimonadetes_gp2_unclassified			0	0	0	0	0	0	0	0	0	0	0	0	0	0	3	0	0	0	1
Otu134	Firmicutes	Clostridia	Clostridiales	Ruminococcaceae	Ruminococcaceae_unclassified			46	0	13	0	20	0	0	0	0	16	0	29	0	0	0	2	0	0	0
Otu1340	Proteobacteria	Deltaproteobacteria	Desulfuromonadales	Geobacteraceae	Geobacter			0	0	0	0	0	0	0	0	0	0	0	3	0	0	0	0	0	0	0
Otu1342	Actinobacteria	Actinobacteria	Acidimicrobiales	Iamiaceae	Aquihabitans			0	0	0	0	0	0	0	0	0	0	0	5	0	0	0	0	0	0	0
Otu1343	Chloroflexi	Caldilineae	Caldilineales	Caldilineaceae	Litorilinea			0	0	0	0	0	0	0	0	0	0	0	0	1	0	0	2	0	0	0
Otu1344	Actinobacteria	Actinobacteria	Coriobacteriales	Coriobacteriaceae	Coriobacteriaceae_unclassified			0	0	0	0	0	0	0	0	0	0	0	0	0	0	0	4	0	0	0
Otu1345	Bacteria_unclassified	Bacteria_unclassified	Bacteria_unclassified	Bacteria_unclassified	Bacteria_unclassified			0	0	0	0	0	0	0	0	0	0	0	7	0	0	1	4	0	0	0
Otu1346	Verrucomicrobia	Opitutae	Opitutales	Opitutaceae	Opitutus			0	0	0	0	0	0	0	0	0	0	0	0	2	0	2	1	0	0	0
Otu1348	Verrucomicrobia	Verrucomicrobiae	Verrucomicrobiales	Verrucomicrobiaceae	Akkermansia			0	0	0	0	0	0	0	0	0	0	2	0	0	0	0	0	0	0	0
Otu1349	Proteobacteria	Gammaproteobacteria	Pseudomonadales	Pseudomonadaceae	Pseudomonadaceae_unclassified			0	0	0	0	0	1	0	0	0	0	2	0	0	0	0	0	0	0	0
Otu135	Bacteroidetes	Bacteroidia	Bacteroidales	Porphyromonadaceae	Paludibacter			0	0	0	0	0	0	0	0	0	0	0	2	0	0	0	0	0	0	0
Otu1351	Planctomycetes	Planctomycetia	Planctomycetales	Planctomycetaceae	Pirellula			0	0	0	0	0	0	0	0	0	0	0	3	2	0	0	0	0	0	0
Otu1353	Proteobacteria	Betaproteobacteria	Burkholderiales	Oxalobacteraceae	Oxalobacteraceae_unclassified			0	0	0	0	0	0	0	0	0	0	0	3	0	0	0	0	0	0	0
Otu1354	Chloroflexi	Anaerolineae	Anaerolineales	Anaerolineaceae	Anaerolineaceae_unclassified			0	0	0	0	0	0	0	0	0	0	0	1	0	0	0	0	0	0	0
Otu1355	Proteobacteria	Alphaproteobacteria	Rhizobiales	Rhizobiales_unclassified	Rhizobiales_unclassified			0	0	0	0	0	0	0	0	0	0	0	14	0	0	0	0	0	1	0
Otu1356	Proteobacteria	Gammaproteobacteria	Oceanospirillales	Oceanospirillales_incertae_sedis	Pseudohongiella			0	0	0	0	0	0	0	0	0	2	0	0	0	0	0	0	0	0	0
Otu1358	Gemmatimonadetes	Gemmatimonadetes	Gemmatimonadales	Gemmatimonadaceae	Gemmatimonas			0	0	0	0	0	0	0	0	0	0	0	4	0	0	0	0	0	0	0
Otu1361	Actinobacteria	Actinobacteria	Actinomycetales	Pseudonocardiaceae	Pseudonocardia			0	0	0	0	0	0	0	0	0	0	0	3	1	0	0	0	0	0	0
Otu1364	Gemmatimonadetes	Gemmatimonadetes	Gemmatimonadales	Gemmatimonadaceae	Gemmatimonas			0	0	0	0	0	0	0	0	0	0	0	1	0	0	0	0	0	0	0
Otu1369	Bacteroidetes	Bacteroidetes_unclassified	Bacteroidetes_unclassified	Bacteroidetes_unclassified	Bacteroidetes_unclassified			0	0	0	0	0	0	0	0	0	0	0	7	0	0	0	0	0	0	0
Otu137	Actinobacteria	Actinobacteria	Actinomycetales	Micrococcaceae	Micrococcus			0	0	0	0	0	0	0	0	0	24	0	10	11	10	2	0	0	0	0
Otu1373	Proteobacteria	Deltaproteobacteria	Desulfobacterales	Desulfobacteraceae	Desulfatiglans			0	0	0	0	0	0	0	0	0	0	0	2	0	0	0	0	0	0	0
Otu1374	Spirochaetes	Spirochaetia	Spirochaetales	Spirochaetaceae	Treponema			0	0	0	0	0	0	0	0	0	0	0	2	0	0	0	0	0	0	0
Otu1377	Verrucomicrobia	Subdivision3	Subdivision3_unclassified	Subdivision3_unclassified	Subdivision3_unclassified			0	0	0	0	0	0	0	0	0	0	0	4	0	0	0	0	0	0	0
Otu1378	Planctomycetes	Planctomycetia	Planctomycetales	Planctomycetaceae	Planctomycetaceae_unclassified			0	0	0	0	0	0	0	0	0	0	0	2	0	0	0	0	0	0	0
Otu1379	Bacteria_unclassified	Bacteria_unclassified	Bacteria_unclassified	Bacteria_unclassified	Bacteria_unclassified			0	0	0	0	0	0	0	0	0	0	0	6	0	0	0	0	0	0	0
Otu1380	Bacteria_unclassified	Bacteria_unclassified	Bacteria_unclassified	Bacteria_unclassified	Bacteria_unclassified			0	0	0	0	0	0	0	0	0	0	0	2	0	0	0	0	0	0	0
Otu1381	Chloroflexi	Chloroflexi_unclassified	Chloroflexi_unclassified	Chloroflexi_unclassified	Chloroflexi_unclassified			0	0	0	0	0	0	0	0	0	0	0	0	0	0	3	0	0	0	0
Otu1383	Candidatus_Saccharibacteria	Candidatus_Saccharibacteria_unclassified	Candidatus_Saccharibacteria_unclassified	Candidatus_Saccharibacteria_unclassified	Candidatus_Saccharibacteria_unclassified			0	0	0	0	0	0	0	0	0	0	0	5	0	0	0	0	0	0	0
Otu1384	Bacteroidetes	Bacteroidetes_unclassified	Bacteroidetes_unclassified	Bacteroidetes_unclassified	Bacteroidetes_unclassified			0	0	0	0	0	0	0	0	0	0	0	6	0	0	0	0	0	0	0
Otu1385	Bacteroidetes	Bacteroidia	Bacteroidales	Bacteroidales_unclassified	Bacteroidales_unclassified			0	0	0	0	0	0	0	0	0	0	0	2	0	0	0	0	0	0	0
Otu1386	Bacteria_unclassified	Bacteria_unclassified	Bacteria_unclassified	Bacteria_unclassified	Bacteria_unclassified			0	0	0	0	0	0	0	0	0	0	0	1	0	0	0	0	0	0	0
Otu1389	Bacteroidetes	Bacteroidia	Bacteroidales	Bacteroidales_unclassified	Bacteroidales_unclassified			0	0	0	0	0	0	0	0	0	0	0	1	0	0	0	0	0	0	0
Otu139	Bacteria_unclassified	Bacteria_unclassified	Bacteria_unclassified	Bacteria_unclassified	Bacteria_unclassified			0	0	0	0	0	0	0	0	0	0	0	122	16	4	8	8	8	9	2
Otu1390	Proteobacteria	Betaproteobacteria	Betaproteobacteria_unclassified	Betaproteobacteria_unclassified	Betaproteobacteria_unclassified			0	0	0	0	0	0	0	0	0	0	0	1	0	0	0	0	0	0	0
Otu1391	Bacteria_unclassified	Bacteria_unclassified	Bacteria_unclassified	Bacteria_unclassified	Bacteria_unclassified			0	0	0	0	0	0	0	0	0	0	0	2	0	0	0	0	0	0	0
Otu1395	Acidobacteria	Acidobacteria_Gp4	Gp4	Gp4_unclassified	Gp4_unclassified			0	0	0	0	0	0	0	0	0	0	0	1	0	0	0	0	0	0	0
Otu1396	Acidobacteria	Holophagae	Holophagales	Holophagaceae	Geothrix			0	0	0	0	0	0	0	0	0	0	0	4	0	0	0	0	0	0	0
Otu1397	Planctomycetes	Planctomycetia	Planctomycetales	Planctomycetaceae	Planctomycetaceae_unclassified			0	0	0	0	0	0	0	0	0	0	0	1	0	0	0	0	0	0	0
Otu1398	Bacteria_unclassified	Bacteria_unclassified	Bacteria_unclassified	Bacteria_unclassified	Bacteria_unclassified			0	0	0	0	0	0	0	0	0	0	0	3	0	0	0	0	0	0	0
Otu14	Bacteroidetes	Bacteroidia	Bacteroidales	Porphyromonadaceae	Porphyromonadaceae_unclassified			1977	0	0	0	0	3	0	0	0	14	0	0	3	0	8	0	0	0	0
Otu1400	Planctomycetes	Planctomycetia	Planctomycetales	Planctomycetaceae	Planctomycetaceae_unclassified			0	0	0	0	0	0	0	0	0	0	0	3	0	0	0	0	0	0	0
Otu1403	Planctomycetes	Planctomycetia	Planctomycetales	Planctomycetaceae	Planctomycetaceae_unclassified			0	0	0	0	0	0	0	0	0	0	0	2	0	0	0	0	0	0	0
Otu1408	Bacteria_unclassified	Bacteria_unclassified	Bacteria_unclassified	Bacteria_unclassified	Bacteria_unclassified			0	0	0	0	0	0	0	0	0	0	0	3	0	0	0	0	0	0	0
Otu1409	Bacteria_unclassified	Bacteria_unclassified	Bacteria_unclassified	Bacteria_unclassified	Bacteria_unclassified			0	0	0	0	0	0	0	0	0	0	0	5	0	0	0	0	0	0	0
Otu1410	Bacteria_unclassified	Bacteria_unclassified	Bacteria_unclassified	Bacteria_unclassified	Bacteria_unclassified			0	0	0	0	0	0	0	0	0	0	0	4	0	0	0	0	0	0	0
Otu1411	Bacteria_unclassified	Bacteria_unclassified	Bacteria_unclassified	Bacteria_unclassified	Bacteria_unclassified			0	0	0	0	0	0	0	0	0	0	0	2	0	0	0	0	0	0	0
Otu1413	Latescibacteria	Latescibacteria_unclassified	Latescibacteria_unclassified	Latescibacteria_unclassified	Latescibacteria_unclassified			0	0	0	0	0	0	0	0	0	0	0	7	0	0	0	0	0	0	0
Otu1414	Proteobacteria	Betaproteobacteria	Betaproteobacteria_unclassified	Betaproteobacteria_unclassified	Betaproteobacteria_unclassified			0	0	0	0	0	0	0	0	0	0	0	3	0	0	0	0	0	0	0
Otu1415	Proteobacteria	Betaproteobacteria	Burkholderiales	Burkholderiales_unclassified	Burkholderiales_unclassified			0	0	0	0	0	0	0	0	0	0	0	1	0	0	0	0	0	0	0
Otu1416	Acidobacteria	Acidobacteria_Gp6	Gp6	Gp6_unclassified	Gp6_unclassified			0	0	0	0	0	0	0	0	0	0	0	3	0	0	0	0	0	0	0
Otu1417	Bacteria_unclassified	Bacteria_unclassified	Bacteria_unclassified	Bacteria_unclassified	Bacteria_unclassified			0	0	0	0	0	0	0	0	0	0	0	1	0	0	0	0	0	0	0
Otu1419	Proteobacteria	Betaproteobacteria	Betaproteobacteria_unclassified	Betaproteobacteria_unclassified	Betaproteobacteria_unclassified			0	0	0	0	0	0	0	0	0	0	0	4	0	0	0	0	0	0	0
Otu142	Bacteroidetes	Bacteroidia	Bacteroidales	Prolixibacteraceae	Prolixibacter			0	0	0	0	0	0	0	0	0	0	0	215	0	0	0	0	0	0	0
Otu1420	Bacteria_unclassified	Bacteria_unclassified	Bacteria_unclassified	Bacteria_unclassified	Bacteria_unclassified			0	0	0	0	0	0	0	0	0	0	0	3	0	0	0	0	0	0	0
Otu1421	Proteobacteria	Deltaproteobacteria	Desulfuromonadales	Geobacteraceae	Geobacter			0	0	0	0	0	0	0	0	0	0	0	5	0	0	0	0	0	0	0
Otu1423	Proteobacteria	Alphaproteobacteria	Rhodospirillales	Rhodospirillaceae	Dongia			0	0	0	0	0	0	0	0	0	0	0	3	0	0	0	0	0	0	0
Otu1424	Proteobacteria	Gammaproteobacteria	Gammaproteobacteria_unclassified	Gammaproteobacteria_unclassified	Gammaproteobacteria_unclassified			0	0	0	0	0	0	0	0	0	0	0	2	0	0	0	0	0	0	0
Otu1425	Proteobacteria	Gammaproteobacteria	Xanthomonadales	Xanthomonadaceae	Xanthomonadaceae_unclassified			0	0	0	0	0	0	0	0	0	0	0	1	0	0	0	0	0	0	0
Otu1426	Proteobacteria	Gammaproteobacteria	Xanthomonadales	Xanthomonadaceae	Silanimonas			0	0	0	0	0	0	0	0	0	0	0	8	0	0	0	0	0	0	0
Otu1427	Firmicutes	Firmicutes_unclassified	Firmicutes_unclassified	Firmicutes_unclassified	Firmicutes_unclassified			0	0	0	0	0	0	0	0	0	0	0	2	0	0	0	0	0	0	0
Otu1428	Bacteria_unclassified	Bacteria_unclassified	Bacteria_unclassified	Bacteria_unclassified	Bacteria_unclassified			0	0	0	0	0	0	0	0	0	0	0	4	0	0	0	0	0	0	0
Otu143	Firmicutes	Clostridia	Clostridiales	Ruminococcaceae	Saccharofermentans			0	0	0	0	0	0	0	0	0	0	0	125	0	1	1	3	0	2	1
Otu1434	Proteobacteria	Deltaproteobacteria	Myxococcales	Kofleriaceae	Kofleria			0	0	0	0	0	0	0	0	0	0	0	2	0	0	0	0	0	0	0
Otu1435	Planctomycetes	Planctomycetia	Planctomycetales	Planctomycetaceae	Pirellula			0	0	0	0	0	0	0	0	0	0	0	4	0	0	0	0	0	0	0
Otu1439	Verrucomicrobia	Subdivision3	Subdivision3_unclassified	Subdivision3_unclassified	Subdivision3_unclassified			0	0	0	0	0	0	0	0	0	0	0	1	0	0	0	0	0	0	0
Otu144	Bacteroidetes	Sphingobacteriia	Sphingobacteriales	Sphingobacteriaceae	Pedobacter			0	0	0	0	0	0	0	0	0	0	0	5	0	0	0	0	4	0	0
Otu1440	Planctomycetes	Planctomycetia	Planctomycetales	Planctomycetaceae	Planctomycetaceae_unclassified			0	0	0	0	0	0	0	0	0	0	0	3	0	0	0	0	0	0	0
Otu1441	Planctomycetes	Planctomycetia	Planctomycetales	Planctomycetaceae	Planctomycetaceae_unclassified			0	0	0	0	0	0	0	0	0	0	0	2	0	0	0	0	0	0	0
Otu145	Firmicutes	Clostridia	Clostridiales	Clostridiales_unclassified	Clostridiales_unclassified			2	0	0	0	0	0	0	0	0	0	0	128	3	0	0	0	0	2	0
Otu1453	Chloroflexi	Caldilineae	Caldilineales	Caldilineaceae	Caldilineaceae_unclassified			0	0	0	0	0	0	0	0	0	0	0	1	0	0	0	0	0	0	0
Otu1458	Verrucomicrobia	Subdivision3	Subdivision3_unclassified	Subdivision3_unclassified	Subdivision3_unclassified			0	0	0	0	0	0	0	0	0	0	0	7	0	0	0	0	0	0	0
Otu1461	Planctomycetes	Planctomycetia	Planctomycetales	Planctomycetaceae	Planctomycetaceae_unclassified			0	0	0	0	0	0	0	0	0	0	0	2	0	0	0	0	0	0	0
Otu1462	Planctomycetes	Planctomycetia	Planctomycetales	Planctomycetaceae	Planctomycetaceae_unclassified			0	0	0	0	0	0	0	0	0	0	0	4	0	0	0	0	0	0	0
Otu1464	BRC1	BRC1_unclassified	BRC1_unclassified	BRC1_unclassified	BRC1_unclassified			0	0	0	0	0	0	0	0	0	0	0	5	0	0	0	0	0	0	0
Otu1465	Bacteria_unclassified	Bacteria_unclassified	Bacteria_unclassified	Bacteria_unclassified	Bacteria_unclassified			0	0	0	0	0	0	0	0	0	0	0	4	0	0	0	0	0	0	0
Otu1467	Planctomycetes	Planctomycetes_unclassified	Planctomycetes_unclassified	Planctomycetes_unclassified	Planctomycetes_unclassified			0	0	0	0	0	0	0	0	0	0	0	2	0	0	0	0	0	0	0
Otu1468	Bacteria_unclassified	Bacteria_unclassified	Bacteria_unclassified	Bacteria_unclassified	Bacteria_unclassified			0	0	0	0	0	0	0	0	0	0	0	4	0	0	0	0	0	0	0
Otu147	Planctomycetes	Planctomycetia	Planctomycetales	Planctomycetaceae	Planctomycetaceae_unclassified			0	0	0	0	0	0	0	0	0	0	0	27	0	0	0	0	0	0	0
Otu1473	Bacteria_unclassified	Bacteria_unclassified	Bacteria_unclassified	Bacteria_unclassified	Bacteria_unclassified			0	0	0	0	0	0	0	0	0	0	0	2	0	0	0	0	0	0	0
Otu1476	Bacteroidetes	Bacteroidetes_unclassified	Bacteroidetes_unclassified	Bacteroidetes_unclassified	Bacteroidetes_unclassified			0	0	0	0	0	0	0	0	0	0	0	1	0	0	0	0	0	0	0
Otu148	Proteobacteria	Gammaproteobacteria	Xanthomonadales	Xanthomonadaceae	Arenimonas			0	0	0	0	0	0	0	0	0	0	0	7	0	68	0	54	2	0	0
Otu1480	Parcubacteria	Parcubacteria_unclassified	Parcubacteria_unclassified	Parcubacteria_unclassified	Parcubacteria_unclassified			0	0	0	0	0	0	0	0	0	0	0	4	0	0	0	0	0	0	0
Otu1492	Bacteroidetes	Cytophagia	Cytophagales	Chryseolinea	Chryseolinea_unclassified			0	0	0	0	0	0	0	0	0	0	0	3	0	0	0	0	0	0	0
Otu1494	Candidatus_Saccharibacteria	Candidatus_Saccharibacteria_unclassified	Candidatus_Saccharibacteria_unclassified	Candidatus_Saccharibacteria_unclassified	Candidatus_Saccharibacteria_unclassified			0	0	0	0	0	0	0	0	0	0	0	0	2	0	0	0	0	0	0
Otu1495	Chloroflexi	Anaerolineae	Anaerolineales	Anaerolineaceae	Ornatilinea			0	0	0	0	0	0	0	0	0	0	0	5	0	0	0	0	0	0	0
Otu150	Proteobacteria	Gammaproteobacteria	Pseudomonadales	Moraxellaceae	Acinetobacter			0	0	0	0	0	0	0	0	0	3	0	0	0	0	0	0	0	0	0
Otu1500	Proteobacteria	Deltaproteobacteria	Syntrophorhabdaceae	Syntrophorhabdus	Syntrophorhabdus_unclassified			0	0	0	0	0	0	0	0	0	0	0	3	0	0	0	0	0	0	0
Otu1501	Proteobacteria	Alphaproteobacteria	Rhizobiales	Rhizobiaceae	Ensifer			0	0	0	0	0	0	0	0	0	0	0	0	15	0	10	0	0	0	0
Otu1505	Proteobacteria	Gammaproteobacteria	Methylococcales	Methylococcaceae	Methylococcaceae_unclassified			0	0	0	0	0	0	0	0	0	0	0	1	0	0	0	0	0	0	0
Otu1506	Proteobacteria	Gammaproteobacteria	Gammaproteobacteria_unclassified	Gammaproteobacteria_unclassified	Gammaproteobacteria_unclassified			0	0	0	0	0	0	0	0	0	0	0	3	0	0	0	0	0	0	0
Otu1509	Bacteria_unclassified	Bacteria_unclassified	Bacteria_unclassified	Bacteria_unclassified	Bacteria_unclassified			0	0	0	0	0	0	0	0	0	0	0	2	0	0	0	0	0	0	0
Otu1511	Proteobacteria	Alphaproteobacteria	Rhodobacterales	Rhodobacteraceae	Amaricoccus			0	0	0	0	0	0	0	0	0	0	0	2	0	0	0	0	0	0	0
Otu1512	Proteobacteria	Alphaproteobacteria	Alphaproteobacteria_unclassified	Alphaproteobacteria_unclassified	Alphaproteobacteria_unclassified			0	0	0	0	0	0	0	0	0	0	0	5	0	0	0	0	0	0	0
Otu1514	Actinobacteria	Actinobacteria	Solirubrobacterales	Solirubrobacterales_unclassified	Solirubrobacterales_unclassified			0	0	0	0	0	0	0	0	0	0	0	3	0	0	0	0	0	0	0
Otu1516	Planctomycetes	Planctomycetia	Planctomycetales	Planctomycetaceae	Planctomycetaceae_unclassified			0	0	0	0	0	0	0	0	0	0	0	1	0	0	0	0	0	0	0
Otu152	Firmicutes	Clostridia	Clostridiales	Peptococcaceae_1	Desulfosporosinus			78	0	0	0	0	0	0	0	0	19	0	0	0	0	0	0	0	0	0
Otu1520	Actinobacteria	Actinobacteria_unclassified	Actinobacteria_unclassified	Actinobacteria_unclassified	Actinobacteria_unclassified			0	0	0	0	0	0	0	0	0	0	0	1	0	1	0	0	0	0	0
Otu1521	Bacteroidetes	Bacteroidetes_unclassified	Bacteroidetes_unclassified	Bacteroidetes_unclassified	Bacteroidetes_unclassified			0	0	0	0	0	0	0	0	0	0	0	3	0	0	0	0	0	0	0
Otu1522	Bacteroidetes	Bacteroidia	Bacteroidales	Bacteroidales_unclassified	Bacteroidales_unclassified			0	0	0	0	0	0	0	0	0	0	0	1	0	0	0	0	0	0	0
Otu1523	Chloroflexi	Anaerolineae	Anaerolineales	Anaerolineaceae	Anaerolineaceae_unclassified			0	0	0	0	0	0	0	0	0	0	0	1	0	0	0	0	0	0	0
Otu1524	Bacteroidetes	Bacteroidia	Bacteroidales	Prolixibacteraceae	Prolixibacteraceae_unclassified			0	0	0	0	0	0	0	0	0	0	0	19	0	0	0	0	0	0	0
Otu1527	Bacteroidetes	Bacteroidetes_unclassified	Bacteroidetes_unclassified	Bacteroidetes_unclassified	Bacteroidetes_unclassified			0	0	0	0	0	0	0	0	0	0	0	4	0	0	0	0	0	0	0
Otu1528	Chloroflexi	Caldilineae	Caldilineales	Caldilineaceae	Caldilineaceae_unclassified			0	0	0	0	0	0	0	0	0	0	0	2	0	0	0	0	0	0	0
Otu1529	Gemmatimonadetes	Gemmatimonadetes	Gemmatimonadales	Gemmatimonadaceae	Gemmatimonas			0	0	0	0	0	0	0	0	0	0	0	3	0	0	0	0	0	0	0
Otu1530	Proteobacteria	Gammaproteobacteria	Methylococcales	Methylococcaceae	Methylococcaceae_unclassified			0	0	0	0	0	0	0	0	0	0	0	3	0	0	0	0	0	0	0
Otu1532	Armatimonadetes	Armatimonadetes_gp2	Armatimonadetes_gp2_unclassified	Armatimonadetes_gp2_unclassified	Armatimonadetes_gp2_unclassified			0	0	0	0	0	0	0	0	0	0	0	9	0	0	3	0	0	0	0
Otu1533	Armatimonadetes	Armatimonadetes_gp2	Armatimonadetes_gp2_unclassified	Armatimonadetes_gp2_unclassified	Armatimonadetes_gp2_unclassified			0	0	0	0	0	0	0	0	0	0	0	1	0	0	2	0	0	0	0
Otu1537	Armatimonadetes	Armatimonadetes_unclassified	Armatimonadetes_unclassified	Armatimonadetes_unclassified	Armatimonadetes_unclassified			0	0	0	0	0	0	0	0	0	0	0	6	0	0	0	0	0	0	0
Otu1538	Chloroflexi	Chloroflexi_unclassified	Chloroflexi_unclassified	Chloroflexi_unclassified	Chloroflexi_unclassified			0	0	0	0	0	0	0	0	0	0	0	7	0	0	0	0	0	0	0
Otu1539	Proteobacteria	Deltaproteobacteria	Desulfobacterales	Desulfobacteraceae	Desulfobacteraceae_unclassified			0	0	0	0	0	0	0	0	0	0	0	5	0	0	0	0	0	0	0
Otu154	Chloroflexi	Caldilineae	Caldilineales	Caldilineaceae	Litorilinea			3	41	20	40	0	1	1	0	0	19	0	0	65	38	61	50	0	27	1
Otu1540	Planctomycetes	Planctomycetia	Planctomycetales	Planctomycetaceae	Pirellula			0	0	0	0	0	0	0	0	0	0	0	4	0	0	0	0	0	0	0
Otu1541	Bacteroidetes	Bacteroidia	Bacteroidales	Bacteroidales_unclassified	Bacteroidales_unclassified			0	0	0	0	0	0	0	0	0	0	0	2	0	0	0	0	0	0	0
Otu1542	Bacteroidetes	Bacteroidia	Bacteroidales	Bacteroidales_unclassified	Bacteroidales_unclassified			0	0	0	0	0	0	0	0	0	0	0	6	0	0	0	0	0	0	0
Otu1543	Planctomycetes	Planctomycetia	Planctomycetales	Planctomycetaceae	Planctomycetaceae_unclassified			0	0	0	0	0	0	0	0	0	0	0	4	0	0	0	0	0	0	0
Otu1544	Bacteroidetes	Bacteroidia	Bacteroidales	Bacteroidales_unclassified	Bacteroidales_unclassified			0	0	0	0	0	0	0	0	0	0	0	5	0	0	0	0	0	0	0
Otu1545	Bacteria_unclassified	Bacteria_unclassified	Bacteria_unclassified	Bacteria_unclassified	Bacteria_unclassified			0	0	0	0	0	0	0	0	0	0	0	5	0	0	0	0	0	0	0
Otu1546	Bacteria_unclassified	Bacteria_unclassified	Bacteria_unclassified	Bacteria_unclassified	Bacteria_unclassified			0	0	0	0	0	0	0	0	0	0	0	4	0	0	0	0	0	0	0
Otu1547	Bacteria_unclassified	Bacteria_unclassified	Bacteria_unclassified	Bacteria_unclassified	Bacteria_unclassified			0	0	0	0	0	0	0	0	0	0	0	3	0	0	0	0	0	0	0
Otu1548	Bacteria_unclassified	Bacteria_unclassified	Bacteria_unclassified	Bacteria_unclassified	Bacteria_unclassified			0	0	0	0	0	0	0	0	0	0	0	4	0	0	0	0	0	0	0
Otu1549	Ignavibacteriae	Ignavibacteria	Ignavibacteriales	Ignavibacteriaceae	Ignavibacterium			0	0	0	0	0	0	0	0	0	0	0	3	0	0	0	0	0	0	0
Otu155	Firmicutes	Clostridia	Clostridiales	Clostridiaceae_2	Alkaliphilus			0	0	0	0	0	0	0	0	0	0	69	0	0	0	0	0	0	0	0
Otu1550	Verrucomicrobia	Subdivision3	Subdivision3_unclassified	Subdivision3_unclassified	Subdivision3_unclassified			0	0	0	0	0	0	0	0	0	0	0	4	0	0	0	0	0	0	0
Otu1551	Bacteria_unclassified	Bacteria_unclassified	Bacteria_unclassified	Bacteria_unclassified	Bacteria_unclassified			0	0	0	0	0	0	0	0	0	0	0	5	0	0	0	0	0	0	0
Otu1552	Parcubacteria	Parcubacteria_unclassified	Parcubacteria_unclassified	Parcubacteria_unclassified	Parcubacteria_unclassified			0	0	0	0	0	0	0	0	0	0	0	9	0	0	0	0	0	0	0
Otu1553	Planctomycetes	Planctomycetia	Planctomycetales	Planctomycetaceae	Planctomycetaceae_unclassified			0	0	0	0	0	0	0	0	0	0	0	7	0	0	0	0	0	0	0
Otu1554	Verrucomicrobia	Verrucomicrobiae	Verrucomicrobiales	Verrucomicrobiaceae	Verrucomicrobiaceae_unclassified			0	0	0	0	0	0	0	0	0	0	0	9	0	0	0	0	0	0	0
Otu1555	Bacteria_unclassified	Bacteria_unclassified	Bacteria_unclassified	Bacteria_unclassified	Bacteria_unclassified			0	0	0	0	0	0	0	0	0	0	0	2	0	0	0	0	0	0	0
Otu1556	Planctomycetes	Planctomycetia	Planctomycetales	Planctomycetaceae	Planctomycetaceae_unclassified			0	0	0	0	0	0	0	0	0	0	0	6	0	0	0	0	0	0	0
Otu1557	Proteobacteria	Gammaproteobacteria	Gammaproteobacteria_unclassified	Gammaproteobacteria_unclassified	Gammaproteobacteria_unclassified			0	0	0	0	0	0	0	0	0	0	0	5	0	0	0	0	0	0	0
Otu1558	Proteobacteria	Deltaproteobacteria	Syntrophorhabdaceae	Syntrophorhabdus	Syntrophorhabdus_unclassified			0	0	0	0	0	0	0	0	0	0	0	15	0	0	0	0	0	0	0
Otu1559	Proteobacteria	Alphaproteobacteria	Rhodospirillales	Rhodospirillales_unclassified	Rhodospirillales_unclassified			0	0	0	0	0	0	0	0	0	0	0	4	0	0	0	0	0	0	0
Otu1560	Proteobacteria	Alphaproteobacteria	Alphaproteobacteria_unclassified	Alphaproteobacteria_unclassified	Alphaproteobacteria_unclassified			0	0	0	0	0	0	0	0	0	0	0	2	0	0	0	0	0	0	0
Otu1561	Acidobacteria	Acidobacteria_Gp3	Paludibaculum	Paludibaculum_unclassified	Paludibaculum_unclassified			0	0	0	0	0	0	0	0	0	0	0	5	0	0	0	0	0	0	0
Otu1562	Actinobacteria	Actinobacteria	Actinobacteria_unclassified	Actinobacteria_unclassified	Actinobacteria_unclassified			0	0	0	0	0	0	0	0	0	0	0	7	0	0	0	0	0	0	0
Otu1563	Actinobacteria	Actinobacteria	Acidimicrobiales	Acidimicrobiales_unclassified	Acidimicrobiales_unclassified			0	0	0	0	0	0	0	0	0	0	0	1	0	0	0	0	0	0	0
Otu1564	Microgenomates	Microgenomates_unclassified	Microgenomates_unclassified	Microgenomates_unclassified	Microgenomates_unclassified			0	0	0	0	0	0	0	0	0	0	0	2	0	0	0	0	0	0	0
Otu1565	SR1	SR1_unclassified	SR1_unclassified	SR1_unclassified	SR1_unclassified			0	0	0	0	0	0	0	0	0	0	0	5	0	0	0	0	0	0	0
Otu1566	SR1	SR1_unclassified	SR1_unclassified	SR1_unclassified	SR1_unclassified			0	0	0	0	0	0	0	0	0	0	0	8	0	0	0	0	0	0	0
Otu1567	SR1	SR1_unclassified	SR1_unclassified	SR1_unclassified	SR1_unclassified			0	0	0	0	0	0	0	0	0	0	0	5	0	0	0	0	0	0	0
Otu1568	Actinobacteria	Actinobacteria	Actinomycetales	Actinomycetales_unclassified	Actinomycetales_unclassified			0	0	0	0	0	0	0	0	0	0	0	6	0	0	0	0	0	0	0
Otu1569	Bacteria_unclassified	Bacteria_unclassified	Bacteria_unclassified	Bacteria_unclassified	Bacteria_unclassified			0	0	0	0	0	0	0	0	0	0	0	5	0	0	0	0	0	0	0
Otu1570	Aminicenantes	Aminicenantes_unclassified	Aminicenantes_unclassified	Aminicenantes_unclassified	Aminicenantes_unclassified			0	0	0	0	0	0	0	0	0	0	0	2	0	0	0	0	0	0	0
Otu1571	Proteobacteria	Gammaproteobacteria	Gammaproteobacteria_unclassified	Gammaproteobacteria_unclassified	Gammaproteobacteria_unclassified			0	0	0	0	0	0	0	0	0	0	0	4	0	0	0	0	0	0	0
Otu1572	Proteobacteria	Gammaproteobacteria	Gammaproteobacteria_unclassified	Gammaproteobacteria_unclassified	Gammaproteobacteria_unclassified			0	0	0	0	0	0	0	0	0	0	0	4	0	0	0	0	0	0	0
Otu1575	Proteobacteria	Alphaproteobacteria	Rhizobiales	Rhizobiales_unclassified	Rhizobiales_unclassified			0	0	0	0	0	0	0	0	0	0	0	4	0	0	0	0	0	0	0
Otu1578	Bacteria_unclassified	Bacteria_unclassified	Bacteria_unclassified	Bacteria_unclassified	Bacteria_unclassified			0	0	0	0	0	0	0	0	0	0	0	3	0	0	0	0	0	0	0
Otu158	Actinobacteria	Actinobacteria	Actinomycetales	Demequinaceae	Demequina			0	37	36	4	60	6	137	5	43	2	149	21	0	1	0	1	0	0	0
Otu1581	Proteobacteria	Gammaproteobacteria	Gammaproteobacteria_unclassified	Gammaproteobacteria_unclassified	Gammaproteobacteria_unclassified			0	0	0	0	0	0	0	0	0	0	0	3	0	0	0	0	0	0	0
Otu1582	Proteobacteria	Gammaproteobacteria	Methylococcales	Methylococcaceae	Methylococcaceae_unclassified			0	0	0	0	0	0	0	0	0	0	0	2	0	0	0	0	0	0	0
Otu1584	Proteobacteria	Gammaproteobacteria	Methylococcales	Methylococcaceae	Methylococcaceae_unclassified			0	0	0	0	0	0	0	0	0	0	0	3	0	0	0	0	0	0	0
Otu1585	Proteobacteria	Gammaproteobacteria	Gammaproteobacteria_unclassified	Gammaproteobacteria_unclassified	Gammaproteobacteria_unclassified			0	0	0	0	0	0	0	0	0	0	0	1	0	0	0	0	0	0	0
Otu1586	Actinobacteria	Actinobacteria	Actinobacteria_unclassified	Actinobacteria_unclassified	Actinobacteria_unclassified			0	2	0	0	0	0	0	0	0	0	0	0	0	0	0	0	0	0	0
Otu159	Proteobacteria	Betaproteobacteria	Betaproteobacteria_unclassified	Betaproteobacteria_unclassified	Betaproteobacteria_unclassified			0	0	0	0	0	0	0	0	0	0	0	99	0	5	0	0	2	0	0
Otu1593	Actinobacteria	Actinobacteria	Acidimicrobiales	Acidimicrobiales_unclassified	Acidimicrobiales_unclassified			0	0	0	0	0	0	0	0	0	0	0	12	0	0	0	0	0	0	0
Otu1594	Gemmatimonadetes	Gemmatimonadetes	Gemmatimonadales	Gemmatimonadaceae	Gemmatimonas			0	0	0	0	0	0	0	0	0	0	0	6	0	0	0	0	0	0	0
Otu16	Firmicutes	Bacilli	Bacillales	Bacillaceae_1	Bacillus			0	0	0	0	0	3	937	7	314	19	274	0	0	0	0	27	76	29	3773
Otu160	Proteobacteria	Deltaproteobacteria	Syntrophobacterales	Syntrophaceae	Smithella			36	0	0	0	0	0	0	0	0	0	0	95	0	0	0	0	0	0	0
Otu1601	Proteobacteria	Deltaproteobacteria	Syntrophorhabdaceae	Syntrophorhabdus	Syntrophorhabdus_unclassified			0	0	0	0	0	0	0	0	0	0	0	1	0	0	0	0	0	0	0
Otu1602	Proteobacteria	Deltaproteobacteria	Syntrophorhabdaceae	Syntrophorhabdus	Syntrophorhabdus_unclassified			0	0	0	0	0	0	0	0	0	0	0	4	0	0	0	0	0	0	0
Otu1607	Bacteria_unclassified	Bacteria_unclassified	Bacteria_unclassified	Bacteria_unclassified	Bacteria_unclassified			0	0	0	0	0	0	0	0	0	0	0	4	0	0	0	0	0	0	0
Otu161	Proteobacteria	Betaproteobacteria	Rhodocyclales	Rhodocyclaceae	Rhodocyclaceae_unclassified			0	0	0	0	0	0	0	0	0	0	0	146	0	0	0	0	0	0	0
Otu1610	Proteobacteria	Gammaproteobacteria	Gammaproteobacteria_unclassified	Gammaproteobacteria_unclassified	Gammaproteobacteria_unclassified			0	0	0	0	0	0	0	0	0	0	0	1	0	0	0	0	0	0	0
Otu1611	Bacteroidetes	Cytophagia	Cytophagales	Cytophagaceae	Pontibacter			0	0	0	0	0	0	0	0	0	0	0	0	0	5	0	0	0	0	0
Otu1612	Bacteria_unclassified	Bacteria_unclassified	Bacteria_unclassified	Bacteria_unclassified	Bacteria_unclassified			0	0	0	0	0	0	0	0	0	0	0	0	0	1	0	0	0	0	0
Otu1613	Proteobacteria	Alphaproteobacteria	Rhodospirillales	Acetobacteraceae	Stella			0	0	0	0	0	0	0	0	0	0	0	3	0	2	0	0	0	0	0
Otu1614	Bacteroidetes	Bacteroidia	Bacteroidales	Bacteroidales_unclassified	Bacteroidales_unclassified			0	0	0	0	0	0	0	0	0	0	0	3	0	0	0	0	0	0	0
Otu1620	Bacteroidetes	Bacteroidetes_unclassified	Bacteroidetes_unclassified	Bacteroidetes_unclassified	Bacteroidetes_unclassified			0	0	0	0	0	0	0	0	0	0	0	1	0	0	0	0	0	0	0
Otu1622	Proteobacteria	Betaproteobacteria	Burkholderiales	Comamonadaceae	Comamonadaceae_unclassified			0	0	0	0	0	0	0	0	0	0	0	0	0	3	0	0	0	0	0
Otu1623	Verrucomicrobia	Opitutae	Opitutales	Opitutaceae	Opitutus			0	0	0	0	0	0	0	0	0	0	0	0	0	4	0	0	0	0	0
Otu1624	Proteobacteria	Betaproteobacteria	Rhodocyclales	Rhodocyclaceae	Rhodocyclaceae_unclassified			0	0	0	0	0	0	0	0	0	0	0	0	0	3	0	0	0	0	0
Otu1626	Bacteria_unclassified	Bacteria_unclassified	Bacteria_unclassified	Bacteria_unclassified	Bacteria_unclassified			0	0	0	0	0	0	0	0	0	0	0	2	0	0	0	0	0	0	0
Otu163	Bacteroidetes	Bacteroidetes_unclassified	Bacteroidetes_unclassified	Bacteroidetes_unclassified	Bacteroidetes_unclassified			0	0	0	0	0	0	0	0	0	0	0	2	0	0	0	0	0	0	0
Otu1632	Proteobacteria	Deltaproteobacteria	Deltaproteobacteria_unclassified	Deltaproteobacteria_unclassified	Deltaproteobacteria_unclassified			0	0	0	0	0	0	0	0	0	0	0	6	0	0	0	0	0	0	0
Otu1638	Armatimonadetes	Armatimonadetes_gp2	Armatimonadetes_gp2_unclassified	Armatimonadetes_gp2_unclassified	Armatimonadetes_gp2_unclassified			0	0	0	0	0	0	0	0	0	0	0	2	0	0	0	0	0	0	0
Otu1639	Bacteria_unclassified	Bacteria_unclassified	Bacteria_unclassified	Bacteria_unclassified	Bacteria_unclassified			0	0	0	0	0	0	0	0	0	0	0	1	0	0	0	0	0	0	0
Otu1648	Proteobacteria	Betaproteobacteria	Burkholderiales	Burkholderiales_incertae_sedis	Aquabacterium			0	0	0	0	0	0	0	0	0	0	0	2	0	0	0	0	0	0	0
Otu165	Firmicutes	Clostridia	Clostridiales	Ruminococcaceae	Saccharofermentans			0	0	0	0	0	0	0	0	0	0	0	76	0	0	1	0	0	2	4
Otu1653	Proteobacteria	Betaproteobacteria	Betaproteobacteria_unclassified	Betaproteobacteria_unclassified	Betaproteobacteria_unclassified			0	0	0	0	0	0	0	0	0	0	0	3	0	0	0	0	0	0	0
Otu1654	Elusimicrobia	Endomicrobia	Candidatus_Endomicrobium	Candidatus_Endomicrobium_unclassified	Candidatus_Endomicrobium_unclassified			0	0	0	0	0	0	0	0	0	0	0	6	0	0	0	0	0	0	0
Otu1655	Bacteria_unclassified	Bacteria_unclassified	Bacteria_unclassified	Bacteria_unclassified	Bacteria_unclassified			0	0	0	0	0	0	0	0	0	0	0	2	0	0	0	0	0	0	0
Otu1656	Proteobacteria	Betaproteobacteria	Methylophilales	Methylophilaceae	Methylophilaceae_unclassified			0	0	0	0	0	0	0	0	0	0	0	1	0	0	0	0	0	0	0
Otu1657	Bacteria_unclassified	Bacteria_unclassified	Bacteria_unclassified	Bacteria_unclassified	Bacteria_unclassified			0	0	0	0	0	0	0	0	0	0	0	4	0	0	0	0	0	0	0
Otu1658	Acidobacteria	Acidobacteria_Gp11	Gp11	Gp11_unclassified	Gp11_unclassified			0	0	0	0	0	0	0	0	0	0	0	2	0	0	0	0	0	0	0
Otu166	Bacteroidetes	Bacteroidia	Bacteroidales	Bacteroidales_unclassified	Bacteroidales_unclassified			0	0	0	0	0	0	0	0	0	0	0	119	0	1	0	0	0	0	0
Otu1663	Proteobacteria	Alphaproteobacteria	Rhodospirillales	Rhodospirillales_unclassified	Rhodospirillales_unclassified			0	0	0	0	0	0	0	0	0	0	0	1	0	0	0	0	0	0	0
Otu1664	Elusimicrobia	Elusimicrobia	Elusimicrobiales	Elusimicrobiaceae	Elusimicrobium			0	0	0	0	0	0	0	0	0	0	0	2	0	0	0	0	0	0	0
Otu1668	Proteobacteria	Alphaproteobacteria	Rhizobiales	Rhizobiaceae	Rhizobium			0	0	0	0	0	0	0	0	0	0	0	1	0	2	1	1	0	0	0
Otu167	Bacteroidetes	Bacteroidetes_unclassified	Bacteroidetes_unclassified	Bacteroidetes_unclassified	Bacteroidetes_unclassified			0	0	0	0	0	0	0	0	0	0	0	76	0	0	2	0	0	0	0
Otu1673	Proteobacteria	Gammaproteobacteria	Legionellales	Coxiellaceae	Aquicella			0	0	0	0	0	0	0	0	0	0	0	4	0	0	0	0	0	0	0
Otu1675	Proteobacteria	Deltaproteobacteria	Myxococcales	Sandaracinaceae	Sandaracinus			0	0	0	0	0	0	0	0	0	0	0	4	0	0	0	0	0	0	0
Otu1676	Proteobacteria	Deltaproteobacteria	Desulfuromonadales	Geobacteraceae	Geobacter			0	0	0	0	0	0	0	0	0	0	0	8	0	0	0	0	0	0	0
Otu1678	Bacteria_unclassified	Bacteria_unclassified	Bacteria_unclassified	Bacteria_unclassified	Bacteria_unclassified			0	0	0	0	0	0	0	0	0	0	0	2	0	0	0	0	0	0	0
Otu168	Actinobacteria	Actinobacteria	Actinomycetales	Propionibacteriaceae	Propionibacterium			3	0	0	0	0	0	0	0	0	91	0	0	0	0	0	0	0	0	0
Otu1680	Proteobacteria	Betaproteobacteria	Betaproteobacteria_unclassified	Betaproteobacteria_unclassified	Betaproteobacteria_unclassified			0	0	0	0	0	0	0	0	0	0	0	2	0	0	0	0	0	0	0
Otu1682	Proteobacteria	Betaproteobacteria	Hydrogenophilales	Hydrogenophilaceae	Thiobacillus			0	0	0	0	0	0	0	0	0	0	0	3	0	0	0	0	0	0	0
Otu169	Spirochaetes	Spirochaetia	Spirochaetales	Spirochaetaceae	Treponema			0	0	0	0	0	0	0	0	0	0	0	162	0	0	4	3	0	0	0
Otu1694	Bacteria_unclassified	Bacteria_unclassified	Bacteria_unclassified	Bacteria_unclassified	Bacteria_unclassified			0	0	0	0	0	0	0	0	0	0	0	3	0	0	0	0	0	0	0
Otu1695	Bacteroidetes	Bacteroidetes_unclassified	Bacteroidetes_unclassified	Bacteroidetes_unclassified	Bacteroidetes_unclassified			0	0	0	0	0	0	0	0	0	0	0	1	0	0	0	0	0	0	0
Otu1696	Firmicutes	Clostridia	Clostridiales	Clostridiales_unclassified	Clostridiales_unclassified			0	0	0	0	0	0	0	0	0	3	0	0	0	0	0	0	0	0	0
Otu170	Proteobacteria	Gammaproteobacteria	Pseudomonadales	Pseudomonadaceae	Rhizobacter			0	0	0	0	0	0	0	0	0	0	0	37	0	0	3	3	0	0	0
Otu1700	Bacteria_unclassified	Bacteria_unclassified	Bacteria_unclassified	Bacteria_unclassified	Bacteria_unclassified			0	0	0	0	0	0	0	0	0	0	0	3	0	0	0	0	0	0	0
Otu1703	Chloroflexi	Anaerolineae	Anaerolineales	Anaerolineaceae	Anaerolineaceae_unclassified			0	0	0	0	0	0	0	0	0	0	0	2	0	0	0	0	0	0	0
Otu1706	Chloroflexi	Anaerolineae	Anaerolineales	Anaerolineaceae	Anaerolineaceae_unclassified			0	0	0	0	0	0	0	0	0	0	0	6	0	0	0	0	0	0	0
Otu1716	Chloroflexi	Anaerolineae	Anaerolineales	Anaerolineaceae	Anaerolineaceae_unclassified			0	0	0	0	0	0	0	0	0	0	0	4	0	0	0	0	0	0	0
Otu1717	Chloroflexi	Anaerolineae	Anaerolineales	Anaerolineaceae	Anaerolineaceae_unclassified			0	0	0	0	0	0	0	0	0	0	0	1	0	0	0	0	0	0	0
Otu1719	Bacteria_unclassified	Bacteria_unclassified	Bacteria_unclassified	Bacteria_unclassified	Bacteria_unclassified			0	0	0	0	0	0	0	0	0	0	0	1	0	0	0	0	0	0	0
Otu172	Bacteroidetes	Bacteroidia	Bacteroidales	Prolixibacteraceae	Prolixibacteraceae_unclassified			0	0	0	0	0	0	0	0	0	0	0	96	0	0	0	0	0	0	0
Otu1722	Bacteria_unclassified	Bacteria_unclassified	Bacteria_unclassified	Bacteria_unclassified	Bacteria_unclassified			0	0	0	0	0	0	0	0	0	0	0	2	0	0	0	0	0	0	0
Otu1728	Proteobacteria	Alphaproteobacteria	Rhizobiales	Rhizobiales_unclassified	Rhizobiales_unclassified			0	0	0	0	0	0	0	0	0	3	0	0	0	0	0	0	0	0	0
Otu173	Firmicutes	Clostridia	Clostridiales	Clostridiales_unclassified	Clostridiales_unclassified			0	0	0	0	0	0	0	0	0	0	0	138	0	0	0	0	0	0	0
Otu1732	Proteobacteria	Deltaproteobacteria	Deltaproteobacteria_unclassified	Deltaproteobacteria_unclassified	Deltaproteobacteria_unclassified			0	0	0	0	0	0	0	0	0	0	0	3	0	0	0	0	0	0	0
Otu1733	Firmicutes	Firmicutes_unclassified	Firmicutes_unclassified	Firmicutes_unclassified	Firmicutes_unclassified			0	0	0	0	0	0	0	0	0	0	6	0	0	0	0	0	0	0	0
Otu1734	Bacteroidetes	Bacteroidia	Bacteroidales	Rikenellaceae	Alistipes			0	0	0	0	0	0	0	0	0	0	3	0	0	0	0	0	0	0	0
Otu1735	Bacteroidetes	Bacteroidia	Bacteroidales	Bacteroidaceae	Bacteroides			0	0	0	0	0	0	0	0	0	0	1	0	0	0	0	0	0	0	0
Otu1739	Actinobacteria	Actinobacteria	Acidimicrobiales	Acidimicrobiales_unclassified	Acidimicrobiales_unclassified			0	0	0	0	0	0	0	0	0	0	0	1	0	0	0	0	0	0	0
Otu174	Spirochaetes	Spirochaetia	Spirochaetales	Spirochaetaceae	Spirochaetaceae_unclassified			17	0	0	0	0	0	0	1	0	0	0	65	0	1	2	2	0	0	0
Otu1744	Proteobacteria	Betaproteobacteria	Burkholderiales	Comamonadaceae	Hydrogenophaga			0	0	0	0	0	0	0	0	0	0	0	24	0	0	0	0	0	0	0
Otu1746	Firmicutes	Negativicutes	Selenomonadales	Veillonellaceae	Veillonellaceae_unclassified			0	0	0	0	0	0	0	0	0	0	0	0	1	0	2	0	0	0	0
Otu1748	Acidobacteria	Acidobacteria_Gp6	Gp6	Gp6_unclassified	Gp6_unclassified			0	0	0	0	0	0	0	0	0	0	0	5	0	0	0	0	0	0	0
Otu175	Bacteria_unclassified	Bacteria_unclassified	Bacteria_unclassified	Bacteria_unclassified	Bacteria_unclassified			0	0	0	0	0	0	0	0	0	14	0	0	0	0	0	0	0	39	0
Otu1754	Actinobacteria	Actinobacteria	Actinobacteria_unclassified	Actinobacteria_unclassified	Actinobacteria_unclassified			0	0	0	0	0	0	0	0	0	0	0	0	2	0	0	0	0	0	0
Otu1755	Chloroflexi	Chloroflexi_unclassified	Chloroflexi_unclassified	Chloroflexi_unclassified	Chloroflexi_unclassified			0	0	0	0	0	0	0	0	0	0	0	0	3	1	0	0	0	0	0
Otu176	Proteobacteria	Deltaproteobacteria	Myxococcales	Phaselicystidaceae	Phaselicystis			0	0	0	0	0	0	0	0	0	0	0	78	0	0	0	0	0	0	0
Otu1765	Planctomycetes	Planctomycetia	Planctomycetales	Planctomycetaceae	Planctomycetaceae_unclassified			0	0	0	0	0	0	0	0	0	0	0	0	0	1	0	0	0	0	0
Otu1766	Planctomycetes	Planctomycetia	Planctomycetales	Planctomycetaceae	Planctomycetaceae_unclassified			0	0	0	0	0	0	0	0	0	0	0	0	0	1	0	0	0	0	0
Otu1767	Planctomycetes	Planctomycetia	Planctomycetales	Planctomycetaceae	Planctomycetaceae_unclassified			0	0	0	0	0	0	0	0	0	0	0	0	0	0	0	1	0	0	0
Otu1768	Planctomycetes	Planctomycetia	Planctomycetales	Planctomycetaceae	Zavarzinella			0	0	0	0	0	0	0	0	0	0	0	3	0	0	0	0	0	0	0
Otu177	Bacteroidetes	Bacteroidetes_unclassified	Bacteroidetes_unclassified	Bacteroidetes_unclassified	Bacteroidetes_unclassified			0	0	0	0	0	0	0	0	0	0	0	96	0	0	0	0	0	0	0
Otu1770	Proteobacteria	Deltaproteobacteria	Desulfobacterales	Desulfobulbaceae	Desulfobulbaceae_unclassified			0	0	0	0	0	0	0	0	0	0	0	2	0	0	0	0	0	0	0
Otu1772	Chloroflexi	Chloroflexi_unclassified	Chloroflexi_unclassified	Chloroflexi_unclassified	Chloroflexi_unclassified			0	0	0	0	0	0	0	0	0	0	0	2	0	0	0	0	0	0	0
Otu1773	Firmicutes	Clostridia	Clostridiales	Clostridiales_Incertae_Sedis_XIII	Anaerovorax			0	0	0	0	0	0	0	0	0	0	0	3	0	0	0	0	0	0	0
Otu1777	Bacteroidetes	Bacteroidia	Bacteroidales	Prevotellaceae	Prevotella			0	0	0	0	0	0	0	0	0	1	0	0	0	0	0	0	0	0	0
Otu1778	Ignavibacteriae	Ignavibacteria	Ignavibacteriales	Ignavibacteriaceae	Ignavibacterium			0	0	0	0	0	0	0	0	0	0	0	1	0	0	0	0	0	0	0
Otu178	Proteobacteria	Betaproteobacteria	Betaproteobacteria_unclassified	Betaproteobacteria_unclassified	Betaproteobacteria_unclassified			0	0	0	0	0	0	0	0	0	0	0	15	0	0	0	0	0	0	0
Otu1783	Bacteroidetes	Bacteroidia	Bacteroidales	Bacteroidales_unclassified	Bacteroidales_unclassified			0	0	0	0	0	0	0	0	0	0	0	2	0	0	0	0	0	0	0
Otu1785	Chloroflexi	Chloroflexi_unclassified	Chloroflexi_unclassified	Chloroflexi_unclassified	Chloroflexi_unclassified			0	0	0	0	0	0	0	0	0	0	0	2	0	0	0	0	0	0	0
Otu1786	Proteobacteria	Alphaproteobacteria	Caulobacterales	Caulobacteraceae	Brevundimonas			0	0	0	0	0	0	0	0	0	0	0	2	0	0	0	0	0	0	0
Otu1792	Planctomycetes	Planctomycetia	Planctomycetales	Planctomycetaceae	Planctopirus			0	0	0	0	0	0	0	0	0	0	0	3	0	0	0	0	0	0	0
Otu1793	Planctomycetes	Planctomycetia	Planctomycetales	Planctomycetaceae	Aquisphaera			0	0	0	0	0	0	0	0	0	0	0	2	0	0	0	0	0	0	0
Otu1794	Bacteria_unclassified	Bacteria_unclassified	Bacteria_unclassified	Bacteria_unclassified	Bacteria_unclassified			0	0	0	0	0	0	0	0	0	0	0	2	0	0	0	0	0	0	0
Otu1799	Bacteria_unclassified	Bacteria_unclassified	Bacteria_unclassified	Bacteria_unclassified	Bacteria_unclassified			0	0	0	0	0	0	0	0	0	0	0	1	0	0	0	0	0	0	0
Otu1805	Chloroflexi	Caldilineae	Caldilineales	Caldilineaceae	Caldilineaceae_unclassified			0	0	0	0	0	0	0	0	0	0	0	0	0	2	0	0	0	0	0
Otu1807	Parcubacteria	Parcubacteria_unclassified	Parcubacteria_unclassified	Parcubacteria_unclassified	Parcubacteria_unclassified			0	0	0	0	0	0	0	0	0	0	0	8	0	0	0	0	0	0	0
Otu1808	Parcubacteria	Parcubacteria_unclassified	Parcubacteria_unclassified	Parcubacteria_unclassified	Parcubacteria_unclassified			0	0	0	0	0	0	0	0	0	0	0	2	0	0	0	0	0	0	0
Otu1813	Bacteria_unclassified	Bacteria_unclassified	Bacteria_unclassified	Bacteria_unclassified	Bacteria_unclassified			0	0	0	0	0	0	0	0	0	0	0	2	0	0	0	0	0	0	0
Otu1816	Verrucomicrobia	Subdivision3	Subdivision3_unclassified	Subdivision3_unclassified	Subdivision3_unclassified			0	0	0	0	0	0	0	0	0	0	0	2	0	0	0	0	0	0	0
Otu182	Chloroflexi	Anaerolineae	Anaerolineales	Anaerolineaceae	Anaerolineaceae_unclassified			0	0	0	0	0	0	0	0	0	0	0	53	0	0	0	0	1	0	0
Otu1822	Verrucomicrobia	Subdivision3	Subdivision3_unclassified	Subdivision3_unclassified	Subdivision3_unclassified			0	0	0	0	0	0	0	0	0	0	0	5	0	0	0	0	0	0	0
Otu1824	Bacteria_unclassified	Bacteria_unclassified	Bacteria_unclassified	Bacteria_unclassified	Bacteria_unclassified			0	0	0	0	0	0	0	0	0	0	0	2	0	0	0	0	0	0	0
Otu1826	Bacteria_unclassified	Bacteria_unclassified	Bacteria_unclassified	Bacteria_unclassified	Bacteria_unclassified			0	0	0	0	0	0	0	0	0	0	0	1	0	0	0	0	0	0	0
Otu1831	Parcubacteria	Parcubacteria_unclassified	Parcubacteria_unclassified	Parcubacteria_unclassified	Parcubacteria_unclassified			0	0	0	0	0	0	0	0	0	0	0	2	0	0	0	0	0	0	0
Otu1832	Lentisphaerae	Lentisphaeria	Victivallales	Victivallaceae	Victivallis			0	0	0	0	0	0	0	0	0	0	0	2	0	0	0	0	0	0	0
Otu1833	Planctomycetes	Planctomycetia	Planctomycetales	Planctomycetaceae	Pirellula			0	0	0	0	0	0	0	0	0	0	0	2	0	0	0	0	0	0	0
Otu1834	Planctomycetes	Planctomycetia	Planctomycetales	Planctomycetaceae	Planctomycetaceae_unclassified			0	0	0	0	0	0	0	0	0	0	0	8	0	0	0	0	0	0	0
Otu1838	Planctomycetes	Planctomycetia	Planctomycetales	Planctomycetaceae	Rhodopirellula			0	0	0	0	0	0	0	0	0	0	0	2	0	0	0	0	0	0	0
Otu184	Nitrospirae	Nitrospira	Nitrospirales	Nitrospiraceae	Nitrospira			0	0	0	0	0	0	0	0	0	0	0	46	0	0	0	0	0	0	0
Otu1841	Planctomycetes	Planctomycetia	Planctomycetales	Planctomycetaceae	Planctomycetaceae_unclassified			0	0	0	0	0	0	0	0	0	0	0	6	0	0	0	0	0	0	0
Otu1846	Bacteria_unclassified	Bacteria_unclassified	Bacteria_unclassified	Bacteria_unclassified	Bacteria_unclassified			0	0	0	0	0	0	0	0	0	0	0	1	0	0	0	0	0	0	0
Otu1848	Bacteroidetes	Bacteroidetes_unclassified	Bacteroidetes_unclassified	Bacteroidetes_unclassified	Bacteroidetes_unclassified			0	0	0	0	0	0	0	0	0	0	0	1	0	0	0	0	0	0	0
Otu1850	Bacteroidetes	Flavobacteriia	Flavobacteriales	Flavobacteriaceae	Flavobacterium			0	0	0	0	0	0	0	0	0	0	0	1	0	0	0	0	0	0	0
Otu1852	Armatimonadetes	Armatimonadetes_gp5	Armatimonadetes_gp5_unclassified	Armatimonadetes_gp5_unclassified	Armatimonadetes_gp5_unclassified			0	0	0	0	0	0	0	0	0	0	0	3	0	0	0	0	0	0	0
Otu1853	Bacteria_unclassified	Bacteria_unclassified	Bacteria_unclassified	Bacteria_unclassified	Bacteria_unclassified			0	0	0	0	0	0	0	0	0	0	0	4	0	0	0	0	0	0	0
Otu1857	Chloroflexi	Chloroflexi_unclassified	Chloroflexi_unclassified	Chloroflexi_unclassified	Chloroflexi_unclassified			0	0	0	0	0	0	0	0	0	0	0	3	0	0	0	0	0	0	0
Otu186	Proteobacteria	Gammaproteobacteria	Pseudomonadales	Pseudomonadaceae	Pseudomonas			75	0	0	0	0	0	0	0	0	6	0	0	0	0	0	0	0	0	0
Otu1862	Bacteria_unclassified	Bacteria_unclassified	Bacteria_unclassified	Bacteria_unclassified	Bacteria_unclassified			0	0	0	0	0	0	0	0	0	0	0	3	0	0	0	0	0	0	0
Otu1863	Proteobacteria	Deltaproteobacteria	Syntrophobacterales	Syntrophobacteraceae	Syntrophobacter			0	0	0	0	0	0	0	0	0	0	0	1	0	0	0	0	0	0	0
Otu1864	Chloroflexi	Chloroflexi_unclassified	Chloroflexi_unclassified	Chloroflexi_unclassified	Chloroflexi_unclassified			0	0	0	0	0	0	0	0	0	0	0	3	0	0	0	0	0	0	0
Otu1866	Proteobacteria	Deltaproteobacteria	Syntrophobacterales	Syntrophaceae	Syntrophus			0	0	0	0	0	0	0	0	0	0	0	3	0	0	0	0	0	0	0
Otu1867	Parcubacteria	Parcubacteria_unclassified	Parcubacteria_unclassified	Parcubacteria_unclassified	Parcubacteria_unclassified			0	0	0	0	0	0	0	0	0	0	0	2	0	0	0	0	0	0	0
Otu1868	Parcubacteria	Parcubacteria_unclassified	Parcubacteria_unclassified	Parcubacteria_unclassified	Parcubacteria_unclassified			0	0	0	0	0	0	0	0	0	0	0	3	0	0	0	0	0	0	0
Otu1869	Bacteria_unclassified	Bacteria_unclassified	Bacteria_unclassified	Bacteria_unclassified	Bacteria_unclassified			0	0	0	0	0	0	0	0	0	0	0	1	0	0	0	0	0	0	0
Otu187	Firmicutes	Bacilli	Bacillales	Bacillaceae_1	Bacillus			35	0	0	0	0	0	0	0	0	0	0	0	0	0	0	0	0	0	0
Otu1870	Bacteria_unclassified	Bacteria_unclassified	Bacteria_unclassified	Bacteria_unclassified	Bacteria_unclassified			0	0	0	0	0	0	0	0	0	0	0	3	0	0	0	0	0	0	0
Otu1873	Parcubacteria	Parcubacteria_unclassified	Parcubacteria_unclassified	Parcubacteria_unclassified	Parcubacteria_unclassified			0	0	0	0	0	0	0	0	0	0	0	5	0	0	0	0	0	0	0
Otu1874	Bacteria_unclassified	Bacteria_unclassified	Bacteria_unclassified	Bacteria_unclassified	Bacteria_unclassified			0	0	0	0	0	0	0	0	0	0	0	2	0	0	0	0	0	0	0
Otu1875	Bacteria_unclassified	Bacteria_unclassified	Bacteria_unclassified	Bacteria_unclassified	Bacteria_unclassified			0	0	0	0	0	0	0	0	0	0	0	4	0	0	0	0	0	0	0
Otu1876	Bacteria_unclassified	Bacteria_unclassified	Bacteria_unclassified	Bacteria_unclassified	Bacteria_unclassified			0	0	0	0	0	0	0	0	0	0	0	5	0	0	0	0	0	0	0
Otu1877	Chloroflexi	Anaerolineae	Anaerolineales	Anaerolineaceae	Anaerolineaceae_unclassified			0	0	0	0	0	0	0	0	0	0	0	1	0	0	0	0	0	0	0
Otu1878	Parcubacteria	Parcubacteria_unclassified	Parcubacteria_unclassified	Parcubacteria_unclassified	Parcubacteria_unclassified			0	0	0	0	0	0	0	0	0	0	0	3	0	0	0	0	0	0	0
Otu1880	Planctomycetes	Planctomycetia	Planctomycetales	Planctomycetaceae	Planctomycetaceae_unclassified			0	0	0	0	0	0	0	0	0	0	0	18	0	0	0	0	0	0	0
Otu1882	Verrucomicrobia	Subdivision5	Subdivision5_unclassified	Subdivision5_unclassified	Subdivision5_unclassified			0	0	0	0	0	0	0	0	0	0	0	1	0	0	0	0	0	0	0
Otu1883	Planctomycetes	Planctomycetia	Planctomycetales	Planctomycetaceae	Planctomycetaceae_unclassified			0	0	0	0	0	0	0	0	0	0	0	0	0	0	2	0	0	0	0
Otu189	Firmicutes	Clostridia	Clostridiales	Clostridiales_Incertae_Sedis_XIII	Anaerovorax			42	0	0	0	0	0	1	0	0	4	0	1	0	0	0	0	0	0	0
Otu1891	Bacteria_unclassified	Bacteria_unclassified	Bacteria_unclassified	Bacteria_unclassified	Bacteria_unclassified			0	0	0	0	0	0	0	0	0	0	0	4	0	0	0	0	0	0	0
Otu1892	Bacteria_unclassified	Bacteria_unclassified	Bacteria_unclassified	Bacteria_unclassified	Bacteria_unclassified			6	0	0	0	0	2	0	0	0	0	0	0	0	0	0	0	0	0	0
Otu1895	Verrucomicrobia	Subdivision3	Subdivision3_unclassified	Subdivision3_unclassified	Subdivision3_unclassified			0	0	0	0	0	0	0	0	0	0	0	2	0	0	0	0	0	0	0
Otu1896	Planctomycetes	Planctomycetia	Planctomycetales	Planctomycetaceae	Planctomycetaceae_unclassified			0	0	0	0	0	0	0	0	0	0	0	8	0	0	0	0	0	0	0
Otu1897	Planctomycetes	Planctomycetia	Planctomycetales	Planctomycetaceae	Thermogutta			0	0	0	0	0	0	0	0	0	0	0	3	0	0	0	0	0	0	0
Otu1898	Cloacimonetes	Candidatus_Cloacamonas	Candidatus_Cloacamonas_unclassified	Candidatus_Cloacamonas_unclassified	Candidatus_Cloacamonas_unclassified			0	0	0	0	0	0	0	0	0	0	0	3	0	0	0	0	0	0	0
Otu1899	Chloroflexi	Chloroflexi_unclassified	Chloroflexi_unclassified	Chloroflexi_unclassified	Chloroflexi_unclassified			0	0	0	0	0	0	0	0	0	0	0	2	0	0	0	0	0	0	0
Otu19	Proteobacteria	Betaproteobacteria	Rhodocyclales	Rhodocyclaceae	Ferribacterium			0	0	0	0	0	0	0	0	0	0	0	88	0	0	0	0	0	0	0
Otu190	Chloroflexi	Anaerolineae	Anaerolineales	Anaerolineaceae	Leptolinea			4	0	0	0	0	0	0	0	0	0	0	137	0	0	8	4	0	0	0
Otu1900	Planctomycetes	Planctomycetia	Planctomycetales	Planctomycetaceae	Planctomycetaceae_unclassified			0	0	0	0	0	0	0	0	0	0	0	6	0	0	0	0	0	0	0
Otu1901	Verrucomicrobia	Verrucomicrobiae	Verrucomicrobiales	Verrucomicrobiaceae	Verrucomicrobiaceae_unclassified			0	0	0	0	0	0	0	0	0	0	0	3	0	0	0	0	0	0	0
Otu1902	Bacteria_unclassified	Bacteria_unclassified	Bacteria_unclassified	Bacteria_unclassified	Bacteria_unclassified			0	0	0	0	0	0	0	0	0	0	0	2	0	0	0	0	0	0	0
Otu1903	Verrucomicrobia	Spartobacteria	Spartobacteria_unclassified	Spartobacteria_unclassified	Spartobacteria_unclassified			0	0	0	0	0	0	0	0	0	0	0	1	0	0	0	0	0	0	0
Otu1904	Verrucomicrobia	Subdivision3	Subdivision3_unclassified	Subdivision3_unclassified	Subdivision3_unclassified			0	0	0	0	0	0	0	0	0	0	0	4	0	0	0	0	0	0	0
Otu1905	Proteobacteria	Betaproteobacteria	Betaproteobacteria_unclassified	Betaproteobacteria_unclassified	Betaproteobacteria_unclassified			0	0	0	0	0	0	0	0	0	0	0	3	0	0	0	0	0	0	0
Otu1909	Chloroflexi	Chloroflexi_unclassified	Chloroflexi_unclassified	Chloroflexi_unclassified	Chloroflexi_unclassified			0	0	0	0	0	0	0	0	0	0	0	5	4	0	0	0	0	0	0
Otu191	Chloroflexi	Anaerolineae	Anaerolineales	Anaerolineaceae	Ornatilinea			51	0	0	0	0	0	0	0	0	0	0	0	0	0	0	0	0	0	0
Otu1910	Candidatus_Saccharibacteria	Candidatus_Saccharibacteria_unclassified	Candidatus_Saccharibacteria_unclassified	Candidatus_Saccharibacteria_unclassified	Candidatus_Saccharibacteria_unclassified			0	0	0	0	0	0	0	0	0	0	0	4	2	0	0	0	0	0	0
Otu1911	Bacteria_unclassified	Bacteria_unclassified	Bacteria_unclassified	Bacteria_unclassified	Bacteria_unclassified			0	0	0	0	0	0	0	0	0	0	0	3	0	0	0	0	0	0	0
Otu1912	Bacteria_unclassified	Bacteria_unclassified	Bacteria_unclassified	Bacteria_unclassified	Bacteria_unclassified			0	0	0	0	0	0	0	0	0	0	0	3	0	0	0	0	0	0	0
Otu1913	Lentisphaerae	Oligosphaeria	Oligosphaerales	Oligosphaeraceae	Oligosphaera			0	0	0	0	0	0	0	0	0	0	0	1	0	0	0	0	0	0	0
Otu1914	Chlamydiae	Chlamydiia	Chlamydiales	Chlamydiales_unclassified	Chlamydiales_unclassified			0	0	0	0	0	0	0	0	0	0	0	3	0	0	0	0	0	0	0
Otu1915	Cloacimonetes	Candidatus_Cloacamonas	Candidatus_Cloacamonas_unclassified	Candidatus_Cloacamonas_unclassified	Candidatus_Cloacamonas_unclassified			0	0	0	0	0	0	0	0	0	0	0	3	0	0	0	0	0	0	0
Otu1916	Verrucomicrobia	Verrucomicrobiae	Verrucomicrobiales	Verrucomicrobiaceae	Luteolibacter			0	0	0	0	0	0	0	0	0	0	0	3	0	0	0	0	0	0	0
Otu1917	Parcubacteria	Parcubacteria_unclassified	Parcubacteria_unclassified	Parcubacteria_unclassified	Parcubacteria_unclassified			0	0	0	0	0	0	0	0	0	0	0	7	0	0	0	0	0	0	0
Otu1918	Parcubacteria	Parcubacteria_unclassified	Parcubacteria_unclassified	Parcubacteria_unclassified	Parcubacteria_unclassified			0	0	0	0	0	0	0	0	0	0	0	5	0	0	0	0	0	0	0
Otu1919	Bacteria_unclassified	Bacteria_unclassified	Bacteria_unclassified	Bacteria_unclassified	Bacteria_unclassified			0	0	0	0	0	0	0	0	0	0	0	1	0	0	0	0	0	0	0
Otu192	Proteobacteria	Betaproteobacteria	Methylophilales	Methylophilaceae	Methylophilaceae_unclassified			0	0	0	0	0	0	0	0	0	0	0	37	0	0	0	2	0	0	0
Otu1920	Parcubacteria	Parcubacteria_unclassified	Parcubacteria_unclassified	Parcubacteria_unclassified	Parcubacteria_unclassified			0	0	0	0	0	0	0	0	0	0	0	4	0	0	0	0	0	0	0
Otu1921	Parcubacteria	Parcubacteria_unclassified	Parcubacteria_unclassified	Parcubacteria_unclassified	Parcubacteria_unclassified			0	0	0	0	0	0	0	0	0	0	0	1	0	0	0	0	0	0	0
Otu1922	Planctomycetes	Planctomycetia	Planctomycetales	Planctomycetaceae	Planctomycetaceae_unclassified			0	0	0	0	0	0	0	0	0	0	0	5	0	0	0	0	0	0	0
Otu1923	Bacteria_unclassified	Bacteria_unclassified	Bacteria_unclassified	Bacteria_unclassified	Bacteria_unclassified			0	0	0	0	0	0	0	0	0	0	0	1	0	0	0	0	0	0	0
Otu1924	Planctomycetes	Planctomycetia	Planctomycetales	Planctomycetaceae	Planctomycetaceae_unclassified			0	0	0	0	0	0	0	0	0	0	0	3	0	0	0	0	0	0	0
Otu1925	Planctomycetes	Planctomycetia	Planctomycetales	Planctomycetaceae	Planctomycetaceae_unclassified			0	0	0	0	0	0	0	0	0	0	0	1	0	0	0	0	0	0	0
Otu1926	Planctomycetes	Planctomycetia	Planctomycetales	Planctomycetaceae	Pirellula			0	0	0	0	0	0	0	0	0	0	0	1	0	0	0	0	0	0	0
Otu1927	Planctomycetes	Planctomycetia	Planctomycetales	Planctomycetaceae	Planctomycetaceae_unclassified			0	0	0	0	0	0	0	0	0	0	0	2	0	0	0	0	0	0	0
Otu193	Bacteria_unclassified	Bacteria_unclassified	Bacteria_unclassified	Bacteria_unclassified	Bacteria_unclassified			40	0	0	0	0	0	0	0	0	0	0	0	0	0	0	0	0	0	0
Otu1935	Bacteria_unclassified	Bacteria_unclassified	Bacteria_unclassified	Bacteria_unclassified	Bacteria_unclassified			0	0	0	0	0	0	0	0	0	0	0	1	0	0	0	0	0	0	0
Otu1939	Proteobacteria	Deltaproteobacteria	Bdellovibrionales	Bdellovibrionaceae	Vampirovibrio			0	0	0	0	0	0	0	0	0	0	0	1	0	0	0	0	0	0	0
Otu1940	Actinobacteria	Actinobacteria	Coriobacteriales	Coriobacteriaceae	Coriobacteriaceae_unclassified			0	0	0	0	0	0	0	0	0	0	0	0	2	0	0	0	0	0	0
Otu1943	Actinobacteria	Actinobacteria	Coriobacteriales	Coriobacteriaceae	Coriobacteriaceae_unclassified			0	0	0	0	0	0	0	0	0	0	0	2	0	0	0	0	0	0	0
Otu1948	Planctomycetes	Planctomycetia	Planctomycetales	Planctomycetaceae	Pirellula			0	0	0	0	0	0	0	0	0	0	0	2	0	0	0	0	0	0	0
Otu1949	Bacteria_unclassified	Bacteria_unclassified	Bacteria_unclassified	Bacteria_unclassified	Bacteria_unclassified			0	0	0	0	0	0	0	0	0	0	0	0	1	0	0	1	0	0	0
Otu195	Proteobacteria	Alphaproteobacteria	Alphaproteobacteria_unclassified	Alphaproteobacteria_unclassified	Alphaproteobacteria_unclassified			0	0	0	0	0	0	0	0	0	0	0	20	0	0	0	0	0	0	0
Otu1950	Firmicutes	Clostridia	Clostridiales	Peptostreptococcaceae	Sporacetigenium			0	0	0	0	0	0	0	0	0	0	0	0	0	0	0	1	0	0	0
Otu1951	Bacteroidetes	Bacteroidetes_unclassified	Bacteroidetes_unclassified	Bacteroidetes_unclassified	Bacteroidetes_unclassified			0	0	0	0	0	0	0	0	0	0	0	2	0	0	0	0	0	0	0
Otu1953	Firmicutes	Clostridia	Clostridiales	Clostridiales_unclassified	Clostridiales_unclassified			0	0	0	0	0	0	0	0	0	0	0	7	0	0	0	0	0	0	0
Otu1954	Proteobacteria	Alphaproteobacteria	Rhodospirillales	Rhodospirillaceae	Magnetovibrio			0	0	0	0	0	0	0	0	0	0	0	1	0	0	0	0	0	0	0
Otu1955	Proteobacteria	Deltaproteobacteria	Deltaproteobacteria_unclassified	Deltaproteobacteria_unclassified	Deltaproteobacteria_unclassified			0	0	0	0	0	0	0	0	0	0	0	3	0	0	0	0	0	0	0
Otu1956	Proteobacteria	Deltaproteobacteria	Deltaproteobacteria_unclassified	Deltaproteobacteria_unclassified	Deltaproteobacteria_unclassified			0	0	0	0	0	0	0	0	0	0	0	3	0	0	0	0	0	0	0
Otu1957	Bacteria_unclassified	Bacteria_unclassified	Bacteria_unclassified	Bacteria_unclassified	Bacteria_unclassified			0	0	0	0	0	0	0	0	0	0	0	1	0	0	0	0	0	0	0
Otu1958	Proteobacteria	Gammaproteobacteria	Gammaproteobacteria_unclassified	Gammaproteobacteria_unclassified	Gammaproteobacteria_unclassified			0	0	0	0	0	0	0	0	0	0	0	2	0	0	0	0	0	0	0
Otu1959	Proteobacteria	Deltaproteobacteria	Myxococcales	Kofleriaceae	Kofleria			0	0	0	0	0	0	0	0	0	0	0	1	0	0	0	0	0	0	0
Otu196	Acidobacteria	Acidobacteria_Gp4	Aridibacter	Aridibacter_unclassified	Aridibacter_unclassified			0	0	0	0	0	0	0	0	0	0	0	28	0	0	0	0	0	0	0
Otu1960	Proteobacteria	Alphaproteobacteria	Rhizobiales	Xanthobacteraceae	Xanthobacteraceae_unclassified			0	0	0	0	0	0	0	0	0	0	0	3	0	0	0	0	0	0	0
Otu1961	Proteobacteria	Alphaproteobacteria	Rhodospirillales	Rhodospirillales_unclassified	Rhodospirillales_unclassified			0	0	0	0	0	0	0	0	0	0	0	2	0	0	0	0	0	0	0
Otu1962	Proteobacteria	Gammaproteobacteria	Gammaproteobacteria_unclassified	Gammaproteobacteria_unclassified	Gammaproteobacteria_unclassified			0	0	0	0	0	0	0	0	0	0	0	5	0	0	0	0	0	0	0
Otu1964	Proteobacteria	Alphaproteobacteria	Rhodospirillales	Acetobacteraceae	Acetobacteraceae_unclassified			0	0	0	0	0	0	0	0	0	0	0	5	0	0	0	0	0	0	0
Otu1966	Bacteria_unclassified	Bacteria_unclassified	Bacteria_unclassified	Bacteria_unclassified	Bacteria_unclassified			0	0	0	0	0	0	0	0	0	0	0	2	0	0	0	0	0	0	0
Otu1967	Proteobacteria	Deltaproteobacteria	Myxococcales	Polyangiaceae	Polyangiaceae_unclassified			0	0	0	0	0	0	0	0	0	0	0	4	0	0	0	0	0	0	0
Otu1968	Bacteroidetes	Bacteroidia	Bacteroidales	Porphyromonadaceae	Paludibacter			0	0	0	1	0	0	0	0	0	0	0	0	0	0	0	0	0	0	0
Otu197	Bacteroidetes	Bacteroidia	Bacteroidales	Porphyromonadaceae	Paludibacter			0	0	0	0	0	0	0	0	0	0	0	2	4	8	2	2	4	0	7
Otu1970	Acidobacteria	Acidobacteria_Gp6	Gp6	Gp6_unclassified	Gp6_unclassified			0	0	0	0	0	0	0	0	0	0	0	1	0	0	0	0	0	0	0
Otu1971	Acidobacteria	Acidobacteria_Gp6	Gp6	Gp6_unclassified	Gp6_unclassified			0	0	0	0	0	0	0	0	0	0	0	3	0	0	0	0	0	0	0
Otu1976	Bacteria_unclassified	Bacteria_unclassified	Bacteria_unclassified	Bacteria_unclassified	Bacteria_unclassified			0	0	0	0	0	0	0	0	0	0	0	2	0	0	0	0	0	0	0
Otu1977	Bacteria_unclassified	Bacteria_unclassified	Bacteria_unclassified	Bacteria_unclassified	Bacteria_unclassified			0	0	0	0	0	0	0	0	0	0	0	3	0	0	0	0	0	0	0
Otu1978	Firmicutes	Firmicutes_unclassified	Firmicutes_unclassified	Firmicutes_unclassified	Firmicutes_unclassified			0	0	0	0	0	0	0	0	0	0	0	5	0	0	0	0	0	0	0
Otu1979	Bacteria_unclassified	Bacteria_unclassified	Bacteria_unclassified	Bacteria_unclassified	Bacteria_unclassified			0	0	0	0	0	0	0	0	0	0	0	1	0	0	0	0	0	0	0
Otu1980	Bacteria_unclassified	Bacteria_unclassified	Bacteria_unclassified	Bacteria_unclassified	Bacteria_unclassified			0	0	0	0	0	0	0	0	0	0	0	1	0	0	0	0	0	0	0
Otu1981	Firmicutes	Clostridia	Clostridiales	Ruminococcaceae	Sporobacter			0	0	0	0	0	0	0	0	0	0	0	3	0	0	0	0	0	0	0
Otu1982	Firmicutes	Clostridia	Clostridiales	Ruminococcaceae	Saccharofermentans			0	0	0	0	0	0	0	0	0	0	0	2	0	0	0	0	0	0	0
Otu1983	Proteobacteria	Alphaproteobacteria	Rhizobiales	Rhizobiales_unclassified	Rhizobiales_unclassified			0	0	0	0	0	0	0	0	0	0	0	2	0	0	0	0	0	0	0
Otu1984	Firmicutes	Clostridia	Clostridiales	Ruminococcaceae	Ruminococcus			0	0	0	0	3	0	0	0	0	0	0	0	0	0	0	0	0	0	0
Otu1985	Actinobacteria	Actinobacteria	Acidimicrobiales	Acidimicrobiales_unclassified	Acidimicrobiales_unclassified			0	0	0	0	0	0	0	0	0	0	0	7	0	0	0	0	0	0	0
Otu1986	Tenericutes	Mollicutes	Acholeplasmatales	Acholeplasmataceae	Acholeplasma			2	0	0	0	0	0	0	0	0	0	0	0	0	0	0	0	0	0	0
Otu1989	Firmicutes	Clostridia	Clostridia_unclassified	Clostridia_unclassified	Clostridia_unclassified			1	0	0	0	0	0	0	0	0	0	0	0	0	0	0	0	0	0	0
Otu199	Gemmatimonadetes	Gemmatimonadetes	Gemmatimonadales	Gemmatimonadaceae	Gemmatimonas			26	0	0	0	0	0	0	0	0	0	0	5	0	0	0	0	0	0	0
Otu1990	Bacteria_unclassified	Bacteria_unclassified	Bacteria_unclassified	Bacteria_unclassified	Bacteria_unclassified			4	0	0	0	0	0	0	0	0	0	0	0	0	0	0	0	0	0	0
Otu1992	Proteobacteria	Deltaproteobacteria	Desulfobacterales	Desulfobacteraceae	Desulfatitalea			2	0	0	0	0	0	0	0	0	0	0	0	0	0	0	0	0	0	0
Otu1993	Proteobacteria	Alphaproteobacteria	Sphingomonadales	Sphingomonadaceae	Rhizorhabdus			1	0	0	0	0	0	0	0	0	0	0	0	0	0	0	0	0	0	0
Otu1995	Chloroflexi	Anaerolineae	Anaerolineales	Anaerolineaceae	Anaerolineaceae_unclassified			0	0	0	0	0	0	0	0	0	0	0	3	0	0	0	0	0	0	0
Otu1999	Candidatus_Saccharibacteria	Candidatus_Saccharibacteria_unclassified	Candidatus_Saccharibacteria_unclassified	Candidatus_Saccharibacteria_unclassified	Candidatus_Saccharibacteria_unclassified			0	0	0	0	0	0	0	0	0	0	0	2	0	0	0	0	0	0	0
Otu200	Bacteroidetes	Bacteroidetes_unclassified	Bacteroidetes_unclassified	Bacteroidetes_unclassified	Bacteroidetes_unclassified			0	0	0	0	0	0	0	0	0	0	0	61	0	0	0	0	0	0	0
Otu2001	Acidobacteria	Acidobacteria_Gp22	Gp22	Gp22_unclassified	Gp22_unclassified			0	0	0	0	0	0	0	0	0	0	0	5	0	0	0	0	0	0	0
Otu2002	Bacteria_unclassified	Bacteria_unclassified	Bacteria_unclassified	Bacteria_unclassified	Bacteria_unclassified			0	0	0	0	0	0	0	0	0	0	0	3	0	0	0	0	0	0	0
Otu2003	Bacteroidetes	Sphingobacteriia	Sphingobacteriales	Chitinophagaceae	Chitinophagaceae_unclassified			0	0	0	0	0	0	0	0	0	0	0	0	0	0	0	0	6	0	0
Otu2004	Candidatus_Saccharibacteria	Candidatus_Saccharibacteria_unclassified	Candidatus_Saccharibacteria_unclassified	Candidatus_Saccharibacteria_unclassified	Candidatus_Saccharibacteria_unclassified			0	0	0	0	0	0	0	0	0	0	0	2	0	0	0	0	0	0	0
Otu2005	Bacteria_unclassified	Bacteria_unclassified	Bacteria_unclassified	Bacteria_unclassified	Bacteria_unclassified			0	0	0	0	0	0	0	0	0	0	0	5	0	0	0	0	0	0	0
Otu2006	Actinobacteria	Actinobacteria	Acidimicrobiales	Acidimicrobiales_unclassified	Acidimicrobiales_unclassified			0	0	0	0	0	0	0	0	0	0	0	3	0	0	0	0	0	0	0
Otu2007	Actinobacteria	Actinobacteria	Actinobacteria_unclassified	Actinobacteria_unclassified	Actinobacteria_unclassified			0	0	0	0	0	0	0	0	0	0	0	5	0	0	0	0	0	0	0
Otu2008	Bacteria_unclassified	Bacteria_unclassified	Bacteria_unclassified	Bacteria_unclassified	Bacteria_unclassified			0	0	0	0	0	0	0	0	0	0	0	4	0	0	0	0	0	0	0
Otu2010	Chloroflexi	Caldilineae	Caldilineales	Caldilineaceae	Caldilineaceae_unclassified			0	0	0	0	0	0	0	0	0	0	0	0	0	0	0	0	2	0	0
Otu2011	Chloroflexi	Anaerolineae	Anaerolineales	Anaerolineaceae	Anaerolineaceae_unclassified			0	0	0	0	0	0	0	0	0	0	0	1	0	0	0	0	0	0	0
Otu2012	Bacteria_unclassified	Bacteria_unclassified	Bacteria_unclassified	Bacteria_unclassified	Bacteria_unclassified			0	0	0	0	0	0	0	0	0	0	0	2	0	0	0	0	0	0	0
Otu2013	Firmicutes	Clostridia	Clostridiales	Syntrophomonadaceae	Syntrophomonas			0	0	0	0	0	0	0	0	0	0	0	0	0	0	0	0	0	3	0
Otu2014	Bacteria_unclassified	Bacteria_unclassified	Bacteria_unclassified	Bacteria_unclassified	Bacteria_unclassified			0	0	0	0	0	0	0	0	0	0	0	4	0	0	0	0	0	0	0
Otu2015	Firmicutes	Clostridia	Clostridiales	Ruminococcaceae	Clostridium_III			0	0	0	0	0	0	0	0	0	0	0	0	1	0	0	0	0	1	0
Otu2016	Bacteroidetes	Bacteroidia	Bacteroidales	Porphyromonadaceae	Porphyromonadaceae_unclassified			0	0	0	0	0	0	0	0	0	0	0	2	0	0	0	0	0	0	0
Otu2017	Bacteroidetes	Bacteroidia	Bacteroidales	Prolixibacteraceae	Prolixibacteraceae_unclassified			0	0	0	0	0	0	0	0	0	0	0	3	0	0	0	0	0	0	0
Otu2018	candidate_division_WPS-1	candidate_division_WPS-1_unclassified	candidate_division_WPS-1_unclassified	candidate_division_WPS-1_unclassified	candidate_division_WPS-1_unclassified			0	0	0	0	0	0	0	0	0	0	0	2	0	0	0	0	0	0	0
Otu2019	Ignavibacteriae	Ignavibacteria	Ignavibacteriales	Ignavibacteriaceae	Melioribacter			0	0	0	0	0	0	0	0	0	0	0	3	0	0	0	0	0	0	0
Otu2020	Bacteria_unclassified	Bacteria_unclassified	Bacteria_unclassified	Bacteria_unclassified	Bacteria_unclassified			0	0	0	0	0	0	0	0	0	0	0	1	0	0	0	0	0	0	0
Otu2021	Hydrogenedentes	Candidatus_Hydrogenedens	Candidatus_Hydrogenedens_unclassified	Candidatus_Hydrogenedens_unclassified	Candidatus_Hydrogenedens_unclassified			0	0	0	0	0	1	0	0	0	0	0	0	0	0	0	0	0	0	0
Otu2023	Bacteroidetes	Bacteroidia	Bacteroidales	Rikenellaceae	Anaerocella			0	0	0	0	0	0	0	0	0	0	0	5	0	0	0	0	0	0	0
Otu2024	Bacteroidetes	Flavobacteriia	Flavobacteriales	Flavobacteriales_unclassified	Flavobacteriales_unclassified			0	0	0	0	0	0	0	0	0	0	0	3	0	0	0	0	0	0	0
Otu2027	Candidatus_Saccharibacteria	Candidatus_Saccharibacteria_unclassified	Candidatus_Saccharibacteria_unclassified	Candidatus_Saccharibacteria_unclassified	Candidatus_Saccharibacteria_unclassified			0	0	0	0	0	0	0	0	0	0	0	1	0	0	0	0	0	0	0
Otu2038	Bacteria_unclassified	Bacteria_unclassified	Bacteria_unclassified	Bacteria_unclassified	Bacteria_unclassified			0	0	0	0	0	0	0	0	0	0	0	2	0	0	0	0	0	0	0
Otu204	Bacteroidetes	Bacteroidia	Bacteroidales	Marinilabiliaceae	Mangroviflexus			32	0	0	0	0	4	0	0	0	0	0	0	11	10	0	0	0	0	0
Otu2041	Bacteria_unclassified	Bacteria_unclassified	Bacteria_unclassified	Bacteria_unclassified	Bacteria_unclassified			0	0	0	0	0	0	0	0	0	0	0	4	0	0	0	0	0	0	0
Otu205	Firmicutes	Bacilli	Bacillales	Staphylococcaceae	Staphylococcus			2	0	0	0	0	0	0	0	0	72	0	0	0	0	0	0	0	0	0
Otu2050	Chloroflexi	Anaerolineae	Anaerolineales	Anaerolineaceae	Anaerolineaceae_unclassified			0	0	0	0	0	0	0	0	0	0	0	1	0	0	0	0	0	0	0
Otu2055	Fibrobacteres	Fibrobacteria	Fibrobacterales	Fibrobacteraceae	Fibrobacter			0	0	0	0	0	0	0	0	0	0	0	2	0	0	0	0	0	0	0
Otu206	Actinobacteria	Actinobacteria	Actinomycetales	Corynebacteriaceae	Corynebacterium			0	0	0	0	0	0	0	0	0	4	0	0	0	0	0	0	0	0	0
Otu207	Parcubacteria	Parcubacteria_unclassified	Parcubacteria_unclassified	Parcubacteria_unclassified	Parcubacteria_unclassified			0	0	0	0	0	0	0	0	0	0	0	61	0	0	1	0	0	0	0
Otu2072	Bacteria_unclassified	Bacteria_unclassified	Bacteria_unclassified	Bacteria_unclassified	Bacteria_unclassified			0	0	0	0	0	0	0	0	0	0	0	5	0	0	0	0	0	0	0
Otu2077	Acidobacteria	Acidobacteria_Gp4	Gp4	Gp4_unclassified	Gp4_unclassified			0	0	0	0	0	0	0	0	0	0	0	6	0	0	0	0	0	0	0
Otu2078	Actinobacteria	Actinobacteria	Actinomycetales	Mycobacteriaceae	Mycobacterium			0	0	0	0	0	0	0	0	0	0	0	15	4	0	0	0	0	0	0
Otu2086	Planctomycetes	Planctomycetia	Planctomycetales	Planctomycetaceae	Planctomycetaceae_unclassified			0	0	0	0	0	0	0	0	0	0	0	3	0	0	0	0	0	0	0
Otu2092	Bacteria_unclassified	Bacteria_unclassified	Bacteria_unclassified	Bacteria_unclassified	Bacteria_unclassified			0	0	0	0	0	0	0	0	0	0	0	2	0	0	0	0	0	0	0
Otu2096	Firmicutes	Clostridia	Clostridiales	Ruminococcaceae	Ruminococcaceae_unclassified			0	0	0	0	0	0	0	0	0	0	0	1	0	0	0	0	0	0	0
Otu21	Proteobacteria	Gammaproteobacteria	Pseudomonadales	Pseudomonadaceae	Pseudomonas			44	0	0	0	0	0	3	0	0	171	0	0	0	1	0	2	0	0	0
Otu210	Bacteroidetes	Bacteroidia	Bacteroidales	Bacteroidales_unclassified	Bacteroidales_unclassified			0	0	0	0	0	0	0	0	0	0	0	65	0	0	0	0	0	0	0
Otu2108	Actinobacteria	Actinobacteria	Acidimicrobiales	Iamiaceae	Iamiaceae_unclassified			0	0	0	0	0	0	0	0	0	0	0	2	0	0	0	0	0	0	0
Otu211	Firmicutes	Clostridia	Clostridiales	Clostridiales_Incertae_Sedis_XIII	Anaerovorax			0	0	0	0	0	0	0	0	0	0	0	64	16	16	5	6	4	4	0
Otu2110	Actinobacteria	Actinobacteria	Acidimicrobiales	Acidimicrobiales_unclassified	Acidimicrobiales_unclassified			0	0	0	0	0	0	0	0	0	0	0	5	0	0	0	0	0	0	0
Otu2117	Proteobacteria	Deltaproteobacteria	Myxococcales	Phaselicystidaceae	Phaselicystis			0	0	0	0	0	0	0	0	0	0	0	8	0	0	0	0	0	0	0
Otu212	Bacteroidetes	Cytophagia	Cytophagales	Cyclobacteriaceae	Algoriphagus			0	21	0	0	0	0	4	1	0	0	0	0	0	13	0	0	51	0	12
Otu2122	Acidobacteria	Acidobacteria_Gp3	Gp3	Gp3_unclassified	Gp3_unclassified			0	0	0	0	0	0	0	0	0	0	0	4	0	0	0	0	0	0	0
Otu2123	Latescibacteria	Latescibacteria_unclassified	Latescibacteria_unclassified	Latescibacteria_unclassified	Latescibacteria_unclassified			0	0	0	0	0	0	0	0	0	0	0	4	0	0	0	0	0	0	0
Otu2128	Verrucomicrobia	Spartobacteria	Spartobacteria_unclassified	Spartobacteria_unclassified	Spartobacteria_unclassified			0	0	0	0	0	0	0	0	0	0	0	2	0	0	0	0	0	0	0
Otu2133	Cloacimonetes	Candidatus_Cloacamonas	Candidatus_Cloacamonas_unclassified	Candidatus_Cloacamonas_unclassified	Candidatus_Cloacamonas_unclassified			0	0	0	0	0	0	0	0	0	0	0	3	0	0	0	0	0	0	0
Otu2137	Latescibacteria	Latescibacteria_unclassified	Latescibacteria_unclassified	Latescibacteria_unclassified	Latescibacteria_unclassified			0	0	0	0	0	0	0	0	0	0	0	3	0	0	0	0	0	0	0
Otu2138	Bacteria_unclassified	Bacteria_unclassified	Bacteria_unclassified	Bacteria_unclassified	Bacteria_unclassified			0	0	0	0	0	0	0	0	0	0	0	1	0	0	0	0	0	0	0
Otu214	Bacteroidetes	Bacteroidia	Bacteroidales	Porphyromonadaceae	Porphyromonadaceae_unclassified			33	3	6	15	12	13	17	22	2	53	0	0	0	0	0	0	0	0	0
Otu2148	Verrucomicrobia	Verrucomicrobiae	Verrucomicrobiales	Verrucomicrobiaceae	Roseibacillus			0	0	0	0	0	0	0	0	0	0	0	1	0	0	0	0	0	0	0
Otu215	Firmicutes	Bacilli	Lactobacillales	Streptococcaceae	Streptococcus			0	0	0	0	0	0	0	0	0	6	0	0	0	0	0	0	0	0	0
Otu2154	Proteobacteria	Deltaproteobacteria	Desulfobacterales	Desulfobulbaceae	Desulfobulbus			0	0	0	0	0	0	0	0	0	0	0	9	0	0	0	0	0	0	0
Otu2155	Proteobacteria	Deltaproteobacteria	Deltaproteobacteria_unclassified	Deltaproteobacteria_unclassified	Deltaproteobacteria_unclassified			0	0	0	0	0	0	0	0	0	0	0	1	0	0	0	0	0	0	0
Otu216	Bacteroidetes	Bacteroidia	Bacteroidales	Bacteroidales_unclassified	Bacteroidales_unclassified			0	0	0	0	0	0	0	0	0	0	0	40	0	0	0	0	0	0	0
Otu2160	Chloroflexi	Caldilineae	Caldilineales	Caldilineaceae	Litorilinea			0	0	0	0	0	0	0	0	0	0	0	0	0	2	0	0	0	0	0
Otu2178	Planctomycetes	Planctomycetes_unclassified	Planctomycetes_unclassified	Planctomycetes_unclassified	Planctomycetes_unclassified			0	0	0	0	0	0	0	0	0	0	0	5	0	0	0	0	0	0	0
Otu218	Chloroflexi	Anaerolineae	Anaerolineales	Anaerolineaceae	Anaerolinea			0	0	0	0	0	0	0	0	0	0	0	48	0	2	0	0	0	0	0
Otu219	Chloroflexi	Anaerolineae	Anaerolineales	Anaerolineaceae	Anaerolinea			0	0	0	0	0	0	0	0	0	0	0	8	1	2	0	0	0	0	0
Otu2193	Planctomycetes	Planctomycetia	Planctomycetales	Planctomycetaceae	Schlesneria			0	0	0	0	0	0	0	0	0	0	0	3	0	0	0	0	0	0	0
Otu2197	Proteobacteria	Betaproteobacteria	Betaproteobacteria_unclassified	Betaproteobacteria_unclassified	Betaproteobacteria_unclassified			0	0	0	0	0	0	0	0	0	0	0	2	0	0	0	0	0	0	0
Otu22	Cyanobacteria/Chloroplast	Cyanobacteria	Family_XIII	GpXIII	GpXIII_unclassified			0	0	0	0	0	0	0	0	0	2565	0	0	0	0	0	0	0	0	0
Otu220	Chloroflexi	Anaerolineae	Anaerolineales	Anaerolineaceae	Anaerolineaceae_unclassified			0	0	0	0	0	0	0	0	0	0	0	47	0	4	0	3	2	0	0
Otu2205	Proteobacteria	Betaproteobacteria	Rhodocyclales	Rhodocyclaceae	Azonexus			0	0	0	0	0	0	0	0	0	0	0	1	0	0	0	0	0	0	0
Otu222	Bacteroidetes	Sphingobacteriia	Sphingobacteriales	Chitinophagaceae	Chitinophagaceae_unclassified			0	0	0	0	0	0	0	0	0	0	0	0	49	25	0	1	0	0	0
Otu2223	Chloroflexi	Chloroflexi_unclassified	Chloroflexi_unclassified	Chloroflexi_unclassified	Chloroflexi_unclassified			0	0	0	0	0	0	0	0	0	0	0	3	0	0	0	0	0	0	0
Otu2228	Bacteria_unclassified	Bacteria_unclassified	Bacteria_unclassified	Bacteria_unclassified	Bacteria_unclassified			0	0	0	0	0	0	0	0	0	0	0	3	0	0	0	0	0	0	0
Otu223	Proteobacteria	Gammaproteobacteria	Xanthomonadales	Xanthomonadaceae	Rhodanobacter			0	0	0	0	0	0	0	0	0	54	0	0	0	0	0	0	0	0	0
Otu2233	Bacteria_unclassified	Bacteria_unclassified	Bacteria_unclassified	Bacteria_unclassified	Bacteria_unclassified			0	0	0	0	0	0	0	0	0	0	0	1	0	0	0	0	0	0	0
Otu2247	Proteobacteria	Betaproteobacteria	Betaproteobacteria_unclassified	Betaproteobacteria_unclassified	Betaproteobacteria_unclassified			0	0	0	0	0	0	0	0	0	0	0	1	0	0	0	0	0	0	0
Otu225	Acidobacteria	Acidobacteria_Gp3	Gp3	Gp3_unclassified	Gp3_unclassified			0	43	7	0	0	0	0	30	0	0	0	0	22	0	0	0	0	0	0
Otu2251	Bacteroidetes	Bacteroidetes_unclassified	Bacteroidetes_unclassified	Bacteroidetes_unclassified	Bacteroidetes_unclassified			0	0	0	0	0	0	0	0	0	0	0	2	0	0	0	0	0	0	0
Otu2253	Parcubacteria	Parcubacteria_unclassified	Parcubacteria_unclassified	Parcubacteria_unclassified	Parcubacteria_unclassified			0	0	0	0	0	0	0	0	0	0	0	1	0	0	0	0	0	0	0
Otu2256	Parcubacteria	Parcubacteria_unclassified	Parcubacteria_unclassified	Parcubacteria_unclassified	Parcubacteria_unclassified			0	0	0	0	0	0	0	0	0	0	0	3	0	0	0	0	0	0	0
Otu2258	Actinobacteria	Actinobacteria	Solirubrobacterales	Solirubrobacterales_unclassified	Solirubrobacterales_unclassified			0	0	0	0	0	0	0	0	0	0	0	0	2	0	0	0	0	0	0
Otu2262	Firmicutes	Bacilli	Bacillales	Planococcaceae	Sporosarcina			0	0	0	0	0	0	0	0	0	0	0	0	5	3	0	0	0	0	0
Otu2263	Armatimonadetes	Armatimonadetes_gp5	Armatimonadetes_gp5_unclassified	Armatimonadetes_gp5_unclassified	Armatimonadetes_gp5_unclassified			0	0	0	0	0	0	0	0	0	0	0	0	1	0	1	0	0	0	0
Otu227	Bacteroidetes	Bacteroidia	Bacteroidales	Porphyromonadaceae	Porphyromonadaceae_unclassified			0	0	0	0	0	0	0	0	0	0	0	36	0	0	0	0	0	0	0
Otu2274	Bacteria_unclassified	Bacteria_unclassified	Bacteria_unclassified	Bacteria_unclassified	Bacteria_unclassified			0	0	0	0	0	0	0	0	0	0	0	1	0	0	0	0	0	0	0
Otu2280	Proteobacteria	Gammaproteobacteria	Methylococcales	Methylococcaceae	Methylococcaceae_unclassified			0	0	0	0	0	0	0	0	0	0	0	1	0	0	0	0	0	0	0
Otu2282	Proteobacteria	Alphaproteobacteria	Rhodospirillales	Rhodospirillaceae	Skermanella			0	0	0	0	0	0	0	0	0	0	0	1	0	0	0	0	0	0	0
Otu2286	Proteobacteria	Deltaproteobacteria	Myxococcales	Myxococcales_unclassified	Myxococcales_unclassified			0	0	0	0	0	0	0	0	0	0	0	3	0	0	0	0	0	0	0
Otu2288	Bacteria_unclassified	Bacteria_unclassified	Bacteria_unclassified	Bacteria_unclassified	Bacteria_unclassified			0	0	0	0	0	0	0	0	0	0	0	4	0	0	0	0	0	0	0
Otu2289	Bacteria_unclassified	Bacteria_unclassified	Bacteria_unclassified	Bacteria_unclassified	Bacteria_unclassified			0	0	0	0	0	0	0	0	0	0	0	3	0	0	0	0	0	0	0
Otu229	Proteobacteria	Gammaproteobacteria	Xanthomonadales	Xanthomonadaceae	Pseudoxanthomonas			0	0	0	0	0	0	0	0	0	0	0	63	0	0	0	0	0	0	0
Otu23	Bacteria_unclassified	Bacteria_unclassified	Bacteria_unclassified	Bacteria_unclassified	Bacteria_unclassified			129	215	177	206	208	1189	400	101	5	0	18	0	70	190	33	15	17	1	1
Otu230	Bacteria_unclassified	Bacteria_unclassified	Bacteria_unclassified	Bacteria_unclassified	Bacteria_unclassified			0	0	0	0	0	0	0	0	0	0	0	53	0	0	0	0	0	0	0
Otu2301	Armatimonadetes	Armatimonadetes_unclassified	Armatimonadetes_unclassified	Armatimonadetes_unclassified	Armatimonadetes_unclassified			0	0	0	0	0	0	0	0	0	0	0	6	0	0	0	0	0	0	0
Otu231	Chloroflexi	Anaerolineae	Anaerolineales	Anaerolineaceae	Anaerolineaceae_unclassified			0	0	0	0	0	0	0	0	0	0	0	65	0	0	0	0	0	0	0
Otu2319	Bacteria_unclassified	Bacteria_unclassified	Bacteria_unclassified	Bacteria_unclassified	Bacteria_unclassified			0	0	0	0	0	0	0	0	0	0	0	2	0	0	0	0	0	0	0
Otu2323	Bacteria_unclassified	Bacteria_unclassified	Bacteria_unclassified	Bacteria_unclassified	Bacteria_unclassified			0	0	0	0	0	0	0	0	0	0	0	2	0	0	0	0	0	0	0
Otu2324	Bacteria_unclassified	Bacteria_unclassified	Bacteria_unclassified	Bacteria_unclassified	Bacteria_unclassified			0	0	0	0	0	0	0	0	0	0	0	1	0	0	0	0	0	0	0
Otu233	Firmicutes	Negativicutes	Selenomonadales	Veillonellaceae	Veillonellaceae_unclassified			0	0	0	0	0	0	0	0	0	0	0	81	13	1	23	7	1	13	9
Otu234	Firmicutes	Clostridia	Clostridia_unclassified	Clostridia_unclassified	Clostridia_unclassified			0	0	0	0	0	0	0	0	0	0	0	61	0	5	0	0	0	0	0
Otu2350	Actinobacteria	Actinobacteria	Actinomycetales	Nocardioidaceae	Nocardioides			0	0	0	0	0	0	0	0	0	0	0	4	0	0	1	0	0	0	0
Otu236	Proteobacteria	Betaproteobacteria	Betaproteobacteria_unclassified	Betaproteobacteria_unclassified	Betaproteobacteria_unclassified			0	0	0	0	0	0	0	0	0	0	0	31	0	0	0	0	0	0	0
Otu2368	Chlamydiae	Chlamydiia	Chlamydiales	Parachlamydiaceae	Neochlamydia			0	0	0	0	0	0	0	0	0	0	0	0	0	0	2	0	0	0	0
Otu237	Firmicutes	Clostridia	Natranaerobiales	Natranaerobiaceae	Dethiobacter			2	0	0	0	0	7	0	2	0	106	0	0	0	0	0	0	0	0	0
Otu2370	Chlamydiae	Chlamydiia	Chlamydiales	Chlamydiales_unclassified	Chlamydiales_unclassified			0	0	0	0	0	0	0	0	0	0	0	3	0	0	0	0	0	0	0
Otu2372	Verrucomicrobia	Verrucomicrobiae	Verrucomicrobiales	Verrucomicrobiaceae	Verrucomicrobiaceae_unclassified			0	0	0	0	0	0	0	0	0	0	0	5	0	0	0	0	0	0	0
Otu2373	Verrucomicrobia	Verrucomicrobiae	Verrucomicrobiales	Verrucomicrobiaceae	Verrucomicrobium			0	0	0	0	0	0	0	0	0	0	0	1	0	0	0	0	0	0	0
Otu239	Bacteria_unclassified	Bacteria_unclassified	Bacteria_unclassified	Bacteria_unclassified	Bacteria_unclassified			0	0	0	0	0	0	0	0	0	0	0	0	0	1	0	0	0	0	0
Otu2398	Planctomycetes	Planctomycetia	Planctomycetales	Planctomycetaceae	Planctomicrobium			0	0	0	0	0	0	0	0	0	0	0	3	0	0	0	0	0	0	0
Otu24	Firmicutes	Erysipelotrichia	Erysipelotrichales	Erysipelotrichaceae	Erysipelotrichaceae_unclassified			32	144	252	25	38	1128	207	229	25	9	26	0	0	1	0	0	0	416	394
Otu240	Proteobacteria	Alphaproteobacteria	Sphingomonadales	Erythrobacteraceae	Erythrobacteraceae_unclassified			0	0	0	0	0	0	0	0	0	0	0	2	0	0	0	0	0	0	0
Otu2409	Planctomycetes	Planctomycetia	Planctomycetales	Planctomycetaceae	Planctomycetaceae_unclassified			0	0	0	0	0	0	0	0	0	0	0	3	0	0	0	0	0	0	0
Otu241	Proteobacteria	Betaproteobacteria	Burkholderiales	Comamonadaceae	Polaromonas			0	0	0	0	0	0	0	0	0	0	0	0	0	1	0	0	0	0	0
Otu243	Bacteroidetes	Bacteroidetes_unclassified	Bacteroidetes_unclassified	Bacteroidetes_unclassified	Bacteroidetes_unclassified			0	0	0	0	0	0	0	0	0	0	0	96	0	0	0	0	0	0	0
Otu2432	Planctomycetes	Planctomycetia	Planctomycetales	Planctomycetaceae	Planctomycetaceae_unclassified			0	0	0	0	0	0	0	0	0	0	0	3	0	0	0	0	0	0	0
Otu2434	Planctomycetes	Planctomycetia	Planctomycetales	Planctomycetaceae	Planctomycetaceae_unclassified			0	0	0	0	0	0	0	0	0	0	0	1	0	0	0	0	0	0	0
Otu244	Firmicutes	Clostridia	Clostridiales	Clostridiales_Incertae_Sedis_XIII	Anaerovorax			0	0	0	0	0	0	0	0	0	0	0	89	0	3	0	6	2	0	0
Otu2441	Bacteria_unclassified	Bacteria_unclassified	Bacteria_unclassified	Bacteria_unclassified	Bacteria_unclassified			0	0	0	0	0	0	0	0	0	0	0	1	0	0	0	0	0	0	0
Otu2445	Armatimonadetes	Armatimonadetes_gp2	Armatimonadetes_gp2_unclassified	Armatimonadetes_gp2_unclassified	Armatimonadetes_gp2_unclassified			0	0	0	0	0	0	0	0	0	0	0	3	0	0	0	0	0	0	0
Otu245	Proteobacteria	Gammaproteobacteria	Xanthomonadales	Xanthomonadaceae	Xanthomonadaceae_unclassified			0	0	0	0	0	0	0	0	0	0	0	48	0	0	0	0	0	0	0
Otu2453	Bacteria_unclassified	Bacteria_unclassified	Bacteria_unclassified	Bacteria_unclassified	Bacteria_unclassified			0	0	0	0	0	0	0	0	0	0	0	2	0	0	0	0	0	0	0
Otu246	Firmicutes	Firmicutes_unclassified	Firmicutes_unclassified	Firmicutes_unclassified	Firmicutes_unclassified			24	0	0	0	0	0	0	0	0	0	0	0	0	0	0	0	0	0	0
Otu2466	Bacteria_unclassified	Bacteria_unclassified	Bacteria_unclassified	Bacteria_unclassified	Bacteria_unclassified			0	0	0	0	0	0	0	0	0	0	0	1	0	0	0	0	0	0	0
Otu2469	Bacteria_unclassified	Bacteria_unclassified	Bacteria_unclassified	Bacteria_unclassified	Bacteria_unclassified			0	0	0	0	0	0	0	0	0	0	0	1	0	0	0	0	0	0	0
Otu247	Verrucomicrobia	Subdivision3	Subdivision3_unclassified	Subdivision3_unclassified	Subdivision3_unclassified			1	0	0	0	0	0	0	0	0	0	0	29	2	0	4	1	0	0	0
Otu248	Proteobacteria	Alphaproteobacteria	Rhizobiales	Hyphomicrobiaceae	Hyphomicrobium			0	3	5	11	31	0	0	0	0	0	0	9	4	4	4	7	0	0	0
Otu2499	Bacteroidetes	Bacteroidia	Bacteroidales	Porphyromonadaceae	Paludibacter			0	0	0	0	0	0	0	0	0	0	0	41	0	0	0	0	0	0	0
Otu25	Proteobacteria	Alphaproteobacteria	Caulobacterales	Caulobacteraceae	Brevundimonas			0	27	79	24	15	785	897	528	13	51	3	3	637	274	299	157	18	3	4
Otu250	Proteobacteria	Alphaproteobacteria	Rhizobiales	Rhizobiales_unclassified	Rhizobiales_unclassified			0	0	0	0	0	0	0	0	0	0	0	57	0	10	1	1	0	0	0
Otu2502	Bacteroidetes	Sphingobacteriia	Sphingobacteriales	Chitinophagaceae	Chitinophagaceae_unclassified			0	0	0	0	0	0	0	0	0	0	0	5	0	0	0	0	0	0	0
Otu2503	Bacteroidetes	Bacteroidia	Bacteroidales	Marinilabiliaceae	Marinilabiliaceae_unclassified			0	0	0	0	0	0	0	0	0	0	0	5	0	0	0	0	0	0	0
Otu2513	Proteobacteria	Deltaproteobacteria	Deltaproteobacteria_unclassified	Deltaproteobacteria_unclassified	Deltaproteobacteria_unclassified			0	0	0	0	0	0	0	0	0	0	0	2	0	0	0	0	0	0	0
Otu2514	Spirochaetes	Spirochaetia	Spirochaetales	Spirochaetaceae	Treponema			0	0	0	0	0	0	0	0	0	0	0	5	0	0	0	0	0	0	0
Otu2519	Proteobacteria	Betaproteobacteria	Rhodocyclales	Rhodocyclaceae	Rhodocyclaceae_unclassified			0	0	0	0	0	0	0	0	0	0	0	3	0	0	0	0	0	0	0
Otu2520	Proteobacteria	Betaproteobacteria	Rhodocyclales	Rhodocyclaceae	Rhodocyclaceae_unclassified			0	0	0	0	0	0	0	0	0	0	0	3	0	0	0	0	0	0	0
Otu2521	Proteobacteria	Betaproteobacteria	Burkholderiales	Burkholderiales_unclassified	Burkholderiales_unclassified			0	0	0	0	0	0	0	0	0	0	0	4	0	0	0	0	0	0	0
Otu2524	Bacteria_unclassified	Bacteria_unclassified	Bacteria_unclassified	Bacteria_unclassified	Bacteria_unclassified			0	0	0	0	0	0	0	0	0	0	0	5	0	0	0	0	0	0	0
Otu2526	Candidatus_Saccharibacteria	Candidatus_Saccharibacteria_unclassified	Candidatus_Saccharibacteria_unclassified	Candidatus_Saccharibacteria_unclassified	Candidatus_Saccharibacteria_unclassified			0	0	0	0	0	0	0	0	0	0	0	2	0	0	0	0	0	0	0
Otu253	Actinobacteria	Actinobacteria	Nitriliruptorales	Nitriliruptoraceae	Nitriliruptor			1	0	0	3	24	0	0	0	0	0	0	0	0	0	0	0	0	0	0
Otu2537	Bacteria_unclassified	Bacteria_unclassified	Bacteria_unclassified	Bacteria_unclassified	Bacteria_unclassified			0	0	0	0	0	0	0	0	0	0	0	3	0	0	0	0	0	0	0
Otu2538	Elusimicrobia	Elusimicrobia	Elusimicrobiales	Elusimicrobiaceae	Elusimicrobium			0	0	0	0	0	0	0	0	0	0	0	3	0	0	0	0	0	0	0
Otu2539	Bacteria_unclassified	Bacteria_unclassified	Bacteria_unclassified	Bacteria_unclassified	Bacteria_unclassified			0	0	0	0	0	0	0	0	0	0	0	2	0	0	0	0	0	0	0
Otu254	Acidobacteria	Acidobacteria_Gp3	Paludibaculum	Paludibaculum_unclassified	Paludibaculum_unclassified			23	0	0	0	0	0	0	0	0	0	0	7	0	0	0	0	0	0	0
Otu2540	Actinobacteria	Actinobacteria	Actinobacteria_unclassified	Actinobacteria_unclassified	Actinobacteria_unclassified			0	0	0	0	0	0	0	0	0	0	0	4	0	0	0	0	0	0	0
Otu2541	Acidobacteria	Holophagae	Holophagales	Holophagaceae	Geothrix			0	0	0	0	0	0	0	0	0	0	0	2	0	0	0	0	0	0	0
Otu2542	Bacteria_unclassified	Bacteria_unclassified	Bacteria_unclassified	Bacteria_unclassified	Bacteria_unclassified			0	0	0	0	0	0	0	0	0	0	0	6	0	0	0	0	0	0	0
Otu2543	Proteobacteria	Betaproteobacteria	Burkholderiales	Burkholderiales_unclassified	Burkholderiales_unclassified			0	0	0	0	0	0	0	0	0	0	0	4	0	0	0	0	0	0	0
Otu2544	Proteobacteria	Betaproteobacteria	Burkholderiales	Burkholderiales_unclassified	Burkholderiales_unclassified			0	0	0	0	0	0	0	0	0	0	0	1	0	0	0	0	0	0	0
Otu2546	Proteobacteria	Betaproteobacteria	Burkholderiales	Burkholderiales_unclassified	Burkholderiales_unclassified			0	0	0	0	0	0	0	0	0	0	0	3	0	0	0	0	0	0	0
Otu2548	Proteobacteria	Betaproteobacteria	Burkholderiales	Comamonadaceae	Comamonadaceae_unclassified			0	0	0	0	0	0	0	0	0	0	0	7	0	0	0	0	0	0	0
Otu2549	Elusimicrobia	Endomicrobia	Candidatus_Endomicrobium	Candidatus_Endomicrobium_unclassified	Candidatus_Endomicrobium_unclassified			0	0	0	0	0	0	0	0	0	0	0	2	0	0	0	0	0	0	0
Otu255	Firmicutes	Clostridia	Clostridiales	Clostridiales_unclassified	Clostridiales_unclassified			0	0	0	0	0	0	0	0	0	0	0	45	0	0	0	0	0	0	0
Otu256	Bacteroidetes	Bacteroidia	Bacteroidales	Porphyromonadaceae	Porphyromonadaceae_unclassified			24	0	0	0	0	0	0	0	0	10	0	0	0	0	0	0	0	0	0
Otu2563	Bacteria_unclassified	Bacteria_unclassified	Bacteria_unclassified	Bacteria_unclassified	Bacteria_unclassified			0	0	0	0	0	0	0	0	0	0	0	1	0	0	0	0	0	0	0
Otu257	Proteobacteria	Betaproteobacteria	Betaproteobacteria_unclassified	Betaproteobacteria_unclassified	Betaproteobacteria_unclassified			0	0	0	0	0	0	0	0	0	0	0	44	0	0	0	0	0	0	0
Otu2579	Parcubacteria	Parcubacteria_unclassified	Parcubacteria_unclassified	Parcubacteria_unclassified	Parcubacteria_unclassified			0	0	0	0	0	0	0	0	0	0	0	3	0	0	0	0	0	0	0
Otu258	Firmicutes	Clostridia	Clostridia_unclassified	Clostridia_unclassified	Clostridia_unclassified			1	0	0	0	0	0	0	0	0	42	0	0	0	0	0	0	0	0	0
Otu2582	Parcubacteria	Parcubacteria_unclassified	Parcubacteria_unclassified	Parcubacteria_unclassified	Parcubacteria_unclassified			0	0	0	0	0	0	0	0	0	0	0	3	0	0	0	0	0	0	0
Otu259	Proteobacteria	Alphaproteobacteria	Alphaproteobacteria_unclassified	Alphaproteobacteria_unclassified	Alphaproteobacteria_unclassified			0	0	0	0	0	0	0	0	0	0	0	61	0	0	0	0	0	0	0
Otu26	Firmicutes	Clostridia	Clostridiales	Clostridiaceae_2	Alkaliphilus			22	0	20	0	2	0	0	0	0	2	0	0	0	5	0	8	2	0	1323
Otu260	Bacteria_unclassified	Bacteria_unclassified	Bacteria_unclassified	Bacteria_unclassified	Bacteria_unclassified			0	3	0	35	14	0	0	0	0	0	0	0	0	0	0	0	0	0	0
Otu2609	Acidobacteria	Acidobacteria_Gp6	Gp6	Gp6_unclassified	Gp6_unclassified			0	0	0	0	0	0	0	0	0	0	0	5	0	0	0	0	0	0	0
Otu261	Bacteroidetes	Bacteroidetes_unclassified	Bacteroidetes_unclassified	Bacteroidetes_unclassified	Bacteroidetes_unclassified			0	0	0	0	0	0	0	0	0	0	0	68	0	0	0	0	0	0	0
Otu2615	Candidatus_Saccharibacteria	Candidatus_Saccharibacteria_unclassified	Candidatus_Saccharibacteria_unclassified	Candidatus_Saccharibacteria_unclassified	Candidatus_Saccharibacteria_unclassified			0	0	0	0	0	0	0	0	0	0	0	2	0	0	0	0	0	0	0
Otu262	Verrucomicrobia	Opitutae	Opitutales	Opitutaceae	Opitutus			0	0	0	0	0	0	0	0	0	0	0	0	3	3	34	0	0	0	0
Otu263	Bacteria_unclassified	Bacteria_unclassified	Bacteria_unclassified	Bacteria_unclassified	Bacteria_unclassified			0	0	0	0	0	0	0	0	0	0	0	1	0	0	0	0	0	0	0
Otu2633	Bacteria_unclassified	Bacteria_unclassified	Bacteria_unclassified	Bacteria_unclassified	Bacteria_unclassified			2	0	0	0	0	0	0	0	0	0	0	0	0	0	0	0	0	0	0
Otu2634	Chloroflexi	Anaerolineae	Anaerolineales	Anaerolineaceae	Pelolinea			1	0	0	0	0	0	0	0	0	0	0	0	0	0	0	0	0	0	0
Otu2637	Proteobacteria	Deltaproteobacteria	Syntrophobacterales	Syntrophaceae	Syntrophaceae_unclassified			2	0	0	0	0	0	0	0	0	0	0	0	0	0	0	0	0	0	0
Otu2638	Chloroflexi	Anaerolineae	Anaerolineales	Anaerolineaceae	Anaerolineaceae_unclassified			9	0	0	0	0	2	0	0	0	0	0	0	0	0	0	0	0	0	0
Otu2639	Chloroflexi	Chloroflexi_unclassified	Chloroflexi_unclassified	Chloroflexi_unclassified	Chloroflexi_unclassified			1	0	0	0	0	0	0	0	0	0	0	0	0	0	0	0	0	0	0
Otu264	Tenericutes	Mollicutes	Acholeplasmatales	Acholeplasmataceae	Acholeplasma			19	0	0	0	0	0	0	0	0	0	0	0	0	0	0	0	0	0	0
Otu2649	Acidobacteria	Acidobacteria_Gp3	Gp3	Gp3_unclassified	Gp3_unclassified			2	0	0	0	0	0	0	0	0	0	0	0	0	0	0	0	0	0	0
Otu265	Proteobacteria	Gammaproteobacteria	Gammaproteobacteria_unclassified	Gammaproteobacteria_unclassified	Gammaproteobacteria_unclassified			0	0	0	0	0	0	0	0	0	0	0	24	0	0	0	0	0	0	0
Otu2651	Firmicutes	Clostridia	Clostridia_unclassified	Clostridia_unclassified	Clostridia_unclassified			1	0	0	0	0	0	0	0	0	0	0	0	0	0	0	0	0	0	0
Otu2652	Firmicutes	Clostridia	Clostridiales	Ruminococcaceae	Ruminococcaceae_unclassified			1	0	0	0	0	0	0	0	0	0	0	0	0	0	0	0	0	0	0
Otu2653	Firmicutes	Clostridia	Clostridiales	Syntrophomonadaceae	Syntrophomonas			1	0	0	0	0	0	0	0	0	0	0	0	0	0	0	0	0	0	0
Otu2654	Actinobacteria	Actinobacteria	Actinomycetales	Propionibacteriaceae	Propionibacteriaceae_unclassified			2	0	0	0	0	0	0	0	0	0	0	0	0	0	0	0	0	0	0
Otu2656	Firmicutes	Clostridia	Clostridiales	Peptococcaceae_1	Peptococcaceae_1_unclassified			1	0	0	0	0	0	0	0	0	0	0	0	0	0	0	0	0	0	0
Otu2658	Firmicutes	Firmicutes_unclassified	Firmicutes_unclassified	Firmicutes_unclassified	Firmicutes_unclassified			1	0	0	0	0	0	0	0	0	0	0	0	0	0	0	0	0	0	0
Otu2659	Actinobacteria	Actinobacteria	Actinomycetales	Nocardioidaceae	Nocardioidaceae_unclassified			1	0	0	0	0	0	0	0	0	0	0	0	0	0	0	0	0	0	0
Otu2664	Proteobacteria	Betaproteobacteria	Betaproteobacteria_unclassified	Betaproteobacteria_unclassified	Betaproteobacteria_unclassified			0	0	0	0	0	0	0	0	0	0	0	5	0	0	0	0	0	0	0
Otu267	Bacteria_unclassified	Bacteria_unclassified	Bacteria_unclassified	Bacteria_unclassified	Bacteria_unclassified			0	0	0	0	0	0	0	0	0	0	0	63	0	0	0	0	0	0	0
Otu268	Proteobacteria	Alphaproteobacteria	Rhizobiales	Bradyrhizobiaceae	Bradyrhizobium			0	0	0	0	2	0	2	1	2	172	0	35	4	2	2	2	0	0	0
Otu2681	Proteobacteria	Gammaproteobacteria	Pseudomonadales	Pseudomonadaceae	Pseudomonadaceae_unclassified			0	0	0	0	0	0	0	0	2	0	0	0	0	0	0	0	0	0	0
Otu2682	Proteobacteria	Alphaproteobacteria	Rhizobiales	Rhizobiales_unclassified	Rhizobiales_unclassified			0	0	0	0	0	0	0	1	0	0	0	0	0	0	0	0	0	0	0
Otu2683	Proteobacteria	Alphaproteobacteria	Rhizobiales	Rhizobiales_unclassified	Rhizobiales_unclassified			0	0	0	0	0	0	0	2	0	0	0	0	0	0	0	0	0	0	0
Otu2684	Proteobacteria	Gammaproteobacteria	Pseudomonadales	Pseudomonadaceae	Pseudomonadaceae_unclassified			0	0	0	0	0	2	0	0	0	0	0	0	0	0	0	0	0	0	0
Otu2686	Proteobacteria	Gammaproteobacteria	Pseudomonadales	Pseudomonadaceae	Pseudomonadaceae_unclassified			0	0	0	0	0	0	1	0	0	0	0	0	0	0	0	0	0	0	0
Otu2687	Proteobacteria	Betaproteobacteria	Burkholderiales	Burkholderiaceae	Burkholderia			0	0	0	0	0	0	2	0	0	0	0	0	0	0	0	0	0	0	0
Otu2689	Proteobacteria	Betaproteobacteria	Burkholderiales	Comamonadaceae	Comamonadaceae_unclassified			0	0	1	0	0	0	0	0	0	0	0	0	0	0	0	0	0	0	0
Otu269	Bacteria_unclassified	Bacteria_unclassified	Bacteria_unclassified	Bacteria_unclassified	Bacteria_unclassified			0	0	0	0	0	0	0	0	0	0	0	40	0	0	0	0	2	0	0
Otu2692	Bacteroidetes	Bacteroidia	Bacteroidales	Bacteroidales_unclassified	Bacteroidales_unclassified			0	0	0	0	2	0	0	0	0	0	0	0	0	0	0	0	0	0	0
Otu2693	Bacteroidetes	Bacteroidia	Bacteroidales	Bacteroidaceae	Bacteroides			0	0	0	0	1	0	0	0	0	0	0	0	0	0	0	0	0	0	0
Otu2695	Firmicutes	Clostridia	Clostridiales	Ruminococcaceae	Ruminococcaceae_unclassified			0	0	0	0	1	0	0	0	0	0	0	0	0	0	0	0	0	0	0
Otu2696	Firmicutes	Clostridia	Clostridiales	Ruminococcaceae	Ruminococcaceae_unclassified			0	0	0	0	0	0	0	0	0	0	1	0	0	0	0	0	0	0	0
Otu2697	Actinobacteria	Actinobacteria	Coriobacteriales	Coriobacteriaceae	Collinsella			0	0	0	0	0	0	0	0	0	0	1	0	0	0	0	0	0	0	0
Otu2698	Bacteroidetes	Bacteroidia	Bacteroidales	Rikenellaceae	Alistipes			0	0	0	0	0	0	0	0	0	0	1	0	0	0	0	0	0	0	0
Otu2699	Proteobacteria	Gammaproteobacteria	Pseudomonadales	Pseudomonadaceae	Pseudomonadaceae_unclassified			0	0	0	0	0	0	0	0	0	0	1	0	0	0	0	0	0	0	0
Otu270	Bacteroidetes	Bacteroidia	Bacteroidales	Bacteroidales_unclassified	Bacteroidales_unclassified			0	0	0	0	0	0	0	0	0	0	0	52	0	0	0	0	0	0	0
Otu2700	Proteobacteria	Gammaproteobacteria	Pseudomonadales	Pseudomonadaceae	Pseudomonadaceae_unclassified			0	0	0	0	0	0	0	0	1	0	0	0	0	0	0	0	0	0	0
Otu2702	Bacteroidetes	Bacteroidia	Bacteroidales	Prolixibacteraceae	Prolixibacteraceae_unclassified			0	3	0	0	0	0	0	0	0	0	0	0	0	0	0	0	0	0	0
Otu2703	Actinobacteria	Actinobacteria	Bifidobacteriales	Bifidobacteriaceae	Bifidobacterium			0	0	0	0	0	0	0	0	0	0	1	0	0	0	0	0	0	0	0
Otu2704	Firmicutes	Clostridia	Clostridiales	Lachnospiraceae	Dorea			0	0	0	0	0	0	0	0	0	0	2	0	0	0	0	0	0	0	0
Otu2705	Proteobacteria	Betaproteobacteria	Burkholderiales	Comamonadaceae	Acidovorax			0	1	0	0	0	0	0	0	0	0	0	0	0	0	0	0	0	0	0
Otu2709	Proteobacteria	Alphaproteobacteria	Alphaproteobacteria_unclassified	Alphaproteobacteria_unclassified	Alphaproteobacteria_unclassified			0	0	0	0	0	0	0	0	0	0	0	3	0	0	0	0	0	0	0
Otu2710	Proteobacteria	Gammaproteobacteria	Xanthomonadales	Sinobacteraceae	Sinobacteraceae_unclassified			0	0	0	0	0	0	0	0	0	0	0	2	0	0	0	0	0	0	0
Otu2717	Proteobacteria	Alphaproteobacteria	Rhizobiales	Methylobacteriaceae	Methylobacterium			0	0	0	0	0	0	0	0	0	0	0	0	0	3	0	0	0	0	0
Otu2731	Proteobacteria	Deltaproteobacteria	Myxococcales	Myxococcales_unclassified	Myxococcales_unclassified			0	0	0	0	0	0	0	0	0	0	0	2	0	0	0	0	0	0	0
Otu2736	Actinobacteria	Actinobacteria	Actinomycetales	Actinomycetales_unclassified	Actinomycetales_unclassified			0	0	0	0	0	0	0	0	0	0	0	4	0	0	0	0	0	0	0
Otu274	Bacteroidetes	Bacteroidia	Bacteroidales	Bacteroidales_unclassified	Bacteroidales_unclassified			20	0	0	0	0	0	0	0	0	0	0	0	0	0	0	0	0	0	0
Otu2740	Proteobacteria	Deltaproteobacteria	Deltaproteobacteria_unclassified	Deltaproteobacteria_unclassified	Deltaproteobacteria_unclassified			0	0	0	0	0	0	0	0	0	0	0	2	0	0	0	0	0	0	0
Otu2741	Firmicutes	Clostridia	Clostridia_unclassified	Clostridia_unclassified	Clostridia_unclassified			0	0	0	0	0	0	0	0	0	0	0	3	0	0	0	0	0	0	0
Otu276	Proteobacteria	Betaproteobacteria	Betaproteobacteria_unclassified	Betaproteobacteria_unclassified	Betaproteobacteria_unclassified			0	0	0	0	0	0	0	0	0	0	0	55	0	0	0	0	0	0	0
Otu2761	Actinobacteria	Actinobacteria	Gaiellales	Gaiellaceae	Gaiella			0	0	0	0	0	0	0	0	0	0	0	7	0	0	0	0	0	0	0
Otu277	Proteobacteria	Alphaproteobacteria	Rhodospirillales	Reyranella	Reyranella_unclassified			0	0	0	0	0	0	0	0	0	0	0	5	0	0	1	0	0	0	0
Otu2771	Cyanobacteria/Chloroplast	Chloroplast	Chloroplast	Bacillariophyta	Bacillariophyta_unclassified			0	0	0	0	0	0	0	0	0	0	0	2	0	0	0	0	0	0	0
Otu2773	Proteobacteria	Betaproteobacteria	Rhodocyclales	Rhodocyclaceae	Rhodocyclaceae_unclassified			0	0	0	0	0	0	0	0	0	0	0	0	8	1	1	0	0	0	0
Otu2775	Proteobacteria	Betaproteobacteria	Burkholderiales	Comamonadaceae	Acidovorax			0	0	7	0	0	0	0	0	0	0	0	9	0	0	0	0	0	0	0
Otu278	Bacteroidetes	Bacteroidia	Bacteroidales	Prolixibacteraceae	Prolixibacteraceae_unclassified			0	0	0	0	0	0	0	0	0	0	0	16	0	0	0	0	0	0	0
Otu2782	Gemmatimonadetes	Gemmatimonadetes	Gemmatimonadales	Gemmatimonadaceae	Gemmatimonas			0	0	0	0	0	0	0	0	0	0	0	4	0	0	0	0	0	0	0
Otu279	Bacteroidetes	Bacteroidetes_unclassified	Bacteroidetes_unclassified	Bacteroidetes_unclassified	Bacteroidetes_unclassified			0	0	0	0	0	0	0	0	0	0	0	13	0	0	0	0	0	0	0
Otu2795	Acidobacteria	Acidobacteria_Gp3	Gp3	Gp3_unclassified	Gp3_unclassified			0	0	0	0	0	0	0	0	0	0	0	3	0	0	0	0	0	0	0
Otu2798	Acidobacteria	Acidobacteria_Gp6	Gp6	Gp6_unclassified	Gp6_unclassified			0	0	0	0	0	0	0	0	0	0	0	3	0	0	0	0	0	0	0
Otu28	Firmicutes	Clostridia	Clostridiales	Clostridiales_Incertae_Sedis_XII	Fusibacter			0	0	0	0	0	0	0	0	0	0	0	84	677	1359	0	0	0	0	0
Otu280	Acidobacteria	Acidobacteria_Gp3	Paludibaculum	Paludibaculum_unclassified	Paludibaculum_unclassified			0	0	0	0	0	0	0	0	0	0	0	26	0	0	0	0	0	0	0
Otu2800	Proteobacteria	Alphaproteobacteria	Rhizobiales	Hyphomicrobiaceae	Hyphomicrobiaceae_unclassified			0	0	0	0	0	0	0	0	0	0	0	3	0	0	0	0	0	0	0
Otu2806	Firmicutes	Clostridia	Clostridiales	Ruminococcaceae	Ruminococcaceae_unclassified			0	0	0	0	0	0	0	0	0	0	0	1	0	0	0	0	0	0	0
Otu2808	Acidobacteria	Acidobacteria_Gp16	Gp16	Gp16_unclassified	Gp16_unclassified			0	0	0	0	0	0	0	0	0	0	0	2	0	0	0	0	0	0	0
Otu2811	Acidobacteria	Acidobacteria_Gp3	Gp3	Gp3_unclassified	Gp3_unclassified			0	0	0	0	0	0	0	0	0	0	0	0	1	0	0	0	0	0	0
Otu2813	Planctomycetes	Planctomycetia	Planctomycetales	Planctomycetaceae	Planctomycetaceae_unclassified			0	0	0	0	0	0	0	0	0	0	0	0	1	0	0	0	0	0	0
Otu2814	Proteobacteria	Betaproteobacteria	Burkholderiales	Comamonadaceae	Simplicispira			0	0	0	0	0	0	0	0	0	0	0	0	3	0	0	0	0	0	0
Otu2815	Proteobacteria	Alphaproteobacteria	Rhizobiales	Hyphomicrobiaceae	Devosia			0	0	0	0	0	0	0	0	0	0	0	5	2	0	3	0	0	0	0
Otu2816	Actinobacteria	Actinobacteria	Actinomycetales	Nocardioidaceae	Nocardioidaceae_unclassified			0	0	0	0	0	0	0	0	0	0	0	3	2	2	0	0	0	0	0
Otu2817	Actinobacteria	Actinobacteria	Actinomycetales	Nocardioidaceae	Nocardioides			0	0	0	0	0	0	0	0	0	0	0	0	2	0	0	0	0	0	0
Otu2818	Firmicutes	Firmicutes_unclassified	Firmicutes_unclassified	Firmicutes_unclassified	Firmicutes_unclassified			0	0	0	0	0	0	0	0	0	0	0	0	3	0	0	0	0	0	0
Otu282	Bacteroidetes	Cytophagia	Cytophagales	Chryseolinea	Chryseolinea_unclassified			0	0	0	0	0	0	0	0	0	0	0	7	0	0	0	0	0	0	0
Otu2821	Planctomycetes	Planctomycetia	Planctomycetales	Planctomycetaceae	Planctomycetaceae_unclassified			0	0	0	0	0	0	0	0	0	0	0	0	2	0	2	0	0	0	0
Otu2825	Deinococcus-Thermus	Deinococci	Deinococcales	Trueperaceae	Truepera			0	0	0	0	0	0	0	0	0	0	0	0	0	0	0	0	0	0	1
Otu2826	Bacteria_unclassified	Bacteria_unclassified	Bacteria_unclassified	Bacteria_unclassified	Bacteria_unclassified			0	0	0	0	0	0	0	0	0	0	0	0	0	0	0	3	0	0	5
Otu2827	Spirochaetes	Spirochaetia	Spirochaetales	Spirochaetaceae	Treponema			0	0	0	0	0	0	0	0	0	0	0	9	0	0	1	0	0	0	0
Otu283	Chloroflexi	Anaerolineae	Anaerolineales	Anaerolineaceae	Anaerolineaceae_unclassified			0	0	0	0	0	0	0	0	0	0	0	33	0	0	1	0	0	0	0
Otu2831	Proteobacteria	Betaproteobacteria	Burkholderiales	Comamonadaceae	Comamonadaceae_unclassified			0	0	0	0	0	0	0	0	0	0	0	0	0	0	0	3	0	0	0
Otu2832	Proteobacteria	Betaproteobacteria	Burkholderiales	Comamonadaceae	Comamonadaceae_unclassified			0	0	0	0	0	0	0	0	0	0	0	0	0	0	0	2	0	0	0
Otu2835	Proteobacteria	Alphaproteobacteria	Rhizobiales	Rhizobiaceae	Rhizobium			0	0	0	0	0	0	0	0	0	0	0	0	0	0	4	0	0	0	0
Otu2837	Planctomycetes	Planctomycetia	Planctomycetales	Planctomycetaceae	Planctomycetaceae_unclassified			0	0	0	0	0	0	0	0	0	0	0	0	0	0	0	1	0	0	0
Otu2838	Chloroflexi	Caldilineae	Caldilineales	Caldilineaceae	Litorilinea			0	0	0	0	0	0	0	0	0	0	0	0	0	0	1	0	0	0	0
Otu2839	Proteobacteria	Alphaproteobacteria	Rhizobiales	Rhizobiales_unclassified	Rhizobiales_unclassified			0	0	0	0	0	0	0	0	0	0	0	0	0	0	0	0	2	0	0
Otu284	Bacteroidetes	Bacteroidia	Bacteroidales	Marinilabiliaceae	Marinilabiliaceae_unclassified			0	0	0	0	0	0	0	0	0	0	0	34	0	0	0	0	0	0	0
Otu2840	Actinobacteria	Actinobacteria	Actinomycetales	Actinomycetales_unclassified	Actinomycetales_unclassified			0	0	0	0	0	0	0	0	0	0	0	0	0	0	0	1	0	0	0
Otu2842	Proteobacteria	Alphaproteobacteria	Rhizobiales	Bradyrhizobiaceae	Bosea			0	0	0	0	0	0	0	0	0	0	0	0	0	0	0	1	0	0	0
Otu2843	Firmicutes	Clostridia	Clostridiales	Ruminococcaceae	Ruminococcaceae_unclassified			0	0	0	0	0	0	0	0	0	0	0	0	0	0	0	1	0	0	0
Otu2844	Bacteria_unclassified	Bacteria_unclassified	Bacteria_unclassified	Bacteria_unclassified	Bacteria_unclassified			0	0	0	0	0	0	0	0	0	0	0	0	0	0	0	2	0	0	0
Otu2846	Actinobacteria	Actinobacteria	Actinobacteria_unclassified	Actinobacteria_unclassified	Actinobacteria_unclassified			0	0	0	0	0	0	0	0	0	0	0	0	0	1	0	0	0	0	0
Otu2847	Bacteria_unclassified	Bacteria_unclassified	Bacteria_unclassified	Bacteria_unclassified	Bacteria_unclassified			0	0	0	0	0	0	0	0	0	0	0	0	0	2	0	0	0	0	0
Otu2848	Chloroflexi	Chloroflexi_unclassified	Chloroflexi_unclassified	Chloroflexi_unclassified	Chloroflexi_unclassified			0	0	0	0	0	0	0	0	0	0	0	0	6	0	0	0	0	0	0
Otu2849	Actinobacteria	Actinobacteria	Actinobacteria_unclassified	Actinobacteria_unclassified	Actinobacteria_unclassified			0	0	0	0	0	0	0	0	0	0	0	0	1	0	0	0	0	0	0
Otu2850	Bacteria_unclassified	Bacteria_unclassified	Bacteria_unclassified	Bacteria_unclassified	Bacteria_unclassified			0	0	0	0	0	0	0	0	0	0	0	3	0	0	0	0	0	0	0
Otu2851	Armatimonadetes	Armatimonadetes_gp2	Armatimonadetes_gp2_unclassified	Armatimonadetes_gp2_unclassified	Armatimonadetes_gp2_unclassified			0	0	0	0	0	0	0	0	0	0	0	0	0	0	2	0	0	0	0
Otu2852	Actinobacteria	Actinobacteria	Acidimicrobiales	Acidimicrobiaceae	Ilumatobacter			0	0	0	0	0	0	0	0	0	0	0	0	0	0	2	0	0	0	0
Otu2853	Actinobacteria	Actinobacteria	Acidimicrobiales	Acidimicrobiales_unclassified	Acidimicrobiales_unclassified			0	0	0	0	0	0	0	0	0	0	0	3	0	0	0	0	0	0	0
Otu2854	Proteobacteria	Betaproteobacteria	Neisseriales	Neisseriaceae	Vogesella			0	0	0	0	0	0	0	0	0	0	0	0	0	0	2	0	0	0	0
Otu2856	Proteobacteria	Gammaproteobacteria	Legionellales	Legionellaceae	Legionella			0	0	0	0	0	0	0	0	0	0	0	1	0	0	2	0	0	0	0
Otu2858	Proteobacteria	Gammaproteobacteria	Gammaproteobacteria_unclassified	Gammaproteobacteria_unclassified	Gammaproteobacteria_unclassified			0	0	0	0	0	0	0	0	0	0	0	0	0	0	2	0	0	0	0
Otu2859	Chlamydiae	Chlamydiia	Chlamydiales	Parachlamydiaceae	Parachlamydia			0	0	0	0	0	0	0	0	0	0	0	0	0	0	1	0	0	0	0
Otu286	Bacteroidetes	Bacteroidetes_unclassified	Bacteroidetes_unclassified	Bacteroidetes_unclassified	Bacteroidetes_unclassified			0	0	0	0	0	0	0	0	0	30	0	0	0	0	0	0	0	0	0
Otu2861	Bacteria_unclassified	Bacteria_unclassified	Bacteria_unclassified	Bacteria_unclassified	Bacteria_unclassified			0	0	0	0	0	0	0	0	0	0	0	0	0	0	2	0	0	0	0
Otu2862	Chlamydiae	Chlamydiia	Chlamydiales	Parachlamydiaceae	Parachlamydiaceae_unclassified			0	0	0	0	0	0	0	0	0	0	0	0	0	0	3	0	0	0	0
Otu2863	Chlamydiae	Chlamydiia	Chlamydiales	Chlamydiales_unclassified	Chlamydiales_unclassified			0	0	0	0	0	0	0	0	0	0	0	0	0	0	1	0	0	0	0
Otu2865	Firmicutes	Clostridia	Clostridiales	Ruminococcaceae	Pseudobacteroides			0	0	0	0	0	0	0	0	0	0	0	0	0	0	3	0	0	0	0
Otu2866	Spirochaetes	Spirochaetia	Spirochaetales	Spirochaetaceae	Spirochaetaceae_unclassified			0	0	0	0	0	0	0	0	0	0	0	0	0	2	0	0	0	0	0
Otu2867	Bacteria_unclassified	Bacteria_unclassified	Bacteria_unclassified	Bacteria_unclassified	Bacteria_unclassified			0	0	0	0	0	0	0	0	0	0	0	1	0	0	0	0	0	0	0
Otu2868	Firmicutes	Clostridia	Clostridiales	Clostridiales_unclassified	Clostridiales_unclassified			0	0	0	0	0	0	0	0	0	0	0	5	0	0	0	0	0	0	0
Otu2869	Actinobacteria	Actinobacteria	Actinomycetales	Actinomycetales_unclassified	Actinomycetales_unclassified			0	0	0	0	0	0	0	0	0	0	0	1	0	0	0	0	0	0	0
Otu2870	Bacteria_unclassified	Bacteria_unclassified	Bacteria_unclassified	Bacteria_unclassified	Bacteria_unclassified			0	0	0	0	0	0	0	0	0	0	0	1	0	0	0	0	0	0	0
Otu2871	Bacteria_unclassified	Bacteria_unclassified	Bacteria_unclassified	Bacteria_unclassified	Bacteria_unclassified			0	0	0	0	0	0	0	0	0	0	0	3	0	0	0	0	0	0	0
Otu2872	Bacteria_unclassified	Bacteria_unclassified	Bacteria_unclassified	Bacteria_unclassified	Bacteria_unclassified			0	0	0	0	0	0	0	0	0	0	0	2	0	0	0	0	0	0	0
Otu2873	Armatimonadetes	Chthonomonadetes	Chthonomonadales	Chthonomonadaceae	Chthonomonas/Armatimonadetes_gp3			0	0	0	0	0	0	0	0	0	0	0	1	0	0	0	0	0	0	0
Otu2875	Bacteria_unclassified	Bacteria_unclassified	Bacteria_unclassified	Bacteria_unclassified	Bacteria_unclassified			0	0	0	0	0	0	0	0	0	0	0	2	0	0	0	0	0	0	0
Otu2876	Proteobacteria	Deltaproteobacteria	Deltaproteobacteria_unclassified	Deltaproteobacteria_unclassified	Deltaproteobacteria_unclassified			0	0	0	0	0	0	0	0	0	0	0	1	0	0	0	0	0	0	0
Otu2877	Proteobacteria	Alphaproteobacteria	Rhodospirillales	Rhodospirillaceae	Defluviicoccus			0	0	0	0	0	0	0	0	0	0	0	1	0	0	0	0	0	0	0
Otu2878	Firmicutes	Clostridia	Clostridiales	Syntrophomonadaceae	Syntrophomonas			0	0	0	0	0	0	0	0	0	0	0	3	0	0	0	0	0	0	0
Otu2879	Firmicutes	Clostridia	Clostridiales	Syntrophomonadaceae	Syntrophomonadaceae_unclassified			0	0	0	0	0	0	0	0	0	0	0	2	0	0	0	0	0	0	0
Otu2880	Proteobacteria	Gammaproteobacteria	Gammaproteobacteria_unclassified	Gammaproteobacteria_unclassified	Gammaproteobacteria_unclassified			0	0	0	0	0	0	0	0	0	0	0	3	0	0	0	0	0	0	0
Otu2881	Proteobacteria	Gammaproteobacteria	Gammaproteobacteria_unclassified	Gammaproteobacteria_unclassified	Gammaproteobacteria_unclassified			0	0	0	0	0	0	0	0	0	0	0	1	0	0	0	0	0	0	0
Otu2882	Actinobacteria	Actinobacteria	Actinomycetales	Nocardioidaceae	Nocardioides			0	0	0	0	0	0	0	0	0	0	0	2	0	0	0	0	0	0	0
Otu2883	Proteobacteria	Alphaproteobacteria	Sphingomonadales	Sphingomonadaceae	Sphingomonadaceae_unclassified			0	0	0	0	0	0	0	0	0	0	0	1	0	0	0	0	0	0	0
Otu2884	Bacteria_unclassified	Bacteria_unclassified	Bacteria_unclassified	Bacteria_unclassified	Bacteria_unclassified			0	0	0	0	0	0	0	0	0	0	0	3	0	0	0	0	0	0	0
Otu2885	Bacteria_unclassified	Bacteria_unclassified	Bacteria_unclassified	Bacteria_unclassified	Bacteria_unclassified			0	0	0	0	0	0	0	0	0	0	0	4	0	0	0	0	0	0	0
Otu2886	Actinobacteria	Actinobacteria	Acidimicrobiales	Acidimicrobiales_unclassified	Acidimicrobiales_unclassified			0	0	0	0	0	0	0	0	0	0	0	2	0	0	0	0	0	0	0
Otu2887	Proteobacteria	Gammaproteobacteria	Gammaproteobacteria_unclassified	Gammaproteobacteria_unclassified	Gammaproteobacteria_unclassified			0	0	0	0	0	0	0	0	0	0	0	2	0	0	0	0	0	0	0
Otu2888	Proteobacteria	Deltaproteobacteria	Deltaproteobacteria_unclassified	Deltaproteobacteria_unclassified	Deltaproteobacteria_unclassified			0	0	0	0	0	0	0	0	0	0	0	2	0	0	0	0	0	0	0
Otu2889	Bacteroidetes	Bacteroidia	Bacteroidales	Bacteroidales_unclassified	Bacteroidales_unclassified			0	0	0	0	0	0	0	0	0	0	0	3	0	0	0	0	0	0	0
Otu289	Bacteria_unclassified	Bacteria_unclassified	Bacteria_unclassified	Bacteria_unclassified	Bacteria_unclassified			0	0	0	0	0	0	0	0	0	0	0	55	0	0	0	0	0	0	0
Otu2890	Bacteroidetes	Bacteroidia	Bacteroidales	Bacteroidales_unclassified	Bacteroidales_unclassified			0	0	0	0	0	0	0	0	0	0	0	3	0	0	0	0	0	0	0
Otu2891	Bacteroidetes	Bacteroidia	Bacteroidales	Bacteroidales_unclassified	Bacteroidales_unclassified			0	0	0	0	0	0	0	0	0	0	0	5	0	0	0	0	0	0	0
Otu2892	Bacteroidetes	Bacteroidia	Bacteroidales	Prolixibacteraceae	Prolixibacteraceae_unclassified			0	0	0	0	0	0	0	0	0	0	0	4	0	0	0	0	0	0	0
Otu2893	Bacteroidetes	Bacteroidia	Bacteroidales	Marinilabiliaceae	Marinilabiliaceae_unclassified			0	0	0	0	0	0	0	0	0	0	0	2	0	0	0	0	0	0	0
Otu2894	Bacteria_unclassified	Bacteria_unclassified	Bacteria_unclassified	Bacteria_unclassified	Bacteria_unclassified			0	0	0	0	0	0	0	0	0	0	0	1	0	0	0	0	0	0	0
Otu2896	Proteobacteria	Alphaproteobacteria	Alphaproteobacteria_unclassified	Alphaproteobacteria_unclassified	Alphaproteobacteria_unclassified			0	0	0	0	0	0	0	0	0	0	0	1	0	0	0	0	0	0	0
Otu2898	Bacteroidetes	Bacteroidia	Bacteroidales	Bacteroidales_unclassified	Bacteroidales_unclassified			0	0	0	0	0	0	0	0	0	0	0	1	0	0	0	0	0	0	0
Otu2899	Bacteroidetes	Bacteroidetes_unclassified	Bacteroidetes_unclassified	Bacteroidetes_unclassified	Bacteroidetes_unclassified			0	0	0	0	0	0	0	0	0	0	0	1	0	0	0	0	0	0	0
Otu29	Actinobacteria	Actinobacteria	Actinomycetales	Nocardioidaceae	Nocardioides			76	2	2	11	2	6	11	23	1	1706	1	0	0	0	0	0	0	0	0
Otu290	Proteobacteria	Deltaproteobacteria	Syntrophobacterales	Syntrophaceae	Syntrophaceae_unclassified			32	0	0	0	0	0	0	0	0	0	0	35	0	0	0	0	0	0	0
Otu2900	Bacteria_unclassified	Bacteria_unclassified	Bacteria_unclassified	Bacteria_unclassified	Bacteria_unclassified			0	0	0	0	0	0	0	0	0	0	0	3	0	0	0	0	0	0	0
Otu2901	Bacteroidetes	Bacteroidetes_unclassified	Bacteroidetes_unclassified	Bacteroidetes_unclassified	Bacteroidetes_unclassified			0	0	0	0	0	0	0	0	0	0	0	6	0	0	0	0	0	0	0
Otu2902	Bacteria_unclassified	Bacteria_unclassified	Bacteria_unclassified	Bacteria_unclassified	Bacteria_unclassified			0	0	0	0	0	0	0	0	0	0	0	1	0	0	0	0	0	0	0
Otu2903	Bacteria_unclassified	Bacteria_unclassified	Bacteria_unclassified	Bacteria_unclassified	Bacteria_unclassified			0	0	0	0	0	0	0	0	0	0	0	2	0	0	0	0	0	0	0
Otu2904	Acidobacteria	Acidobacteria_Gp10	Gp10	Gp10_unclassified	Gp10_unclassified			0	0	0	0	0	0	0	0	0	0	0	1	0	0	0	0	0	0	0
Otu2905	Armatimonadetes	Armatimonadetes_gp2	Armatimonadetes_gp2_unclassified	Armatimonadetes_gp2_unclassified	Armatimonadetes_gp2_unclassified			0	0	0	0	0	0	0	0	0	0	0	1	0	0	0	0	0	0	0
Otu2906	Candidatus_Saccharibacteria	Candidatus_Saccharibacteria_unclassified	Candidatus_Saccharibacteria_unclassified	Candidatus_Saccharibacteria_unclassified	Candidatus_Saccharibacteria_unclassified			0	0	0	0	0	0	0	0	0	0	0	1	0	0	0	0	0	0	0
Otu2908	Bacteria_unclassified	Bacteria_unclassified	Bacteria_unclassified	Bacteria_unclassified	Bacteria_unclassified			0	0	0	0	0	0	0	0	0	0	0	2	0	0	0	0	0	0	0
Otu2909	Acidobacteria	Holophagae	Holophagales	Holophagaceae	Holophagaceae_unclassified			0	0	0	0	0	0	0	0	0	0	0	24	0	0	0	0	0	0	0
Otu291	Acidobacteria	Acidobacteria_Gp7	Gp7	Gp7_unclassified	Gp7_unclassified			0	0	0	0	0	0	0	0	0	0	0	3	0	0	0	0	0	0	0
Otu2910	Bacteroidetes	Bacteroidia	Bacteroidales	Bacteroidales_unclassified	Bacteroidales_unclassified			0	0	0	0	0	0	0	0	0	0	0	1	0	0	0	0	0	0	0
Otu2911	Bacteroidetes	Bacteroidetes_unclassified	Bacteroidetes_unclassified	Bacteroidetes_unclassified	Bacteroidetes_unclassified			0	0	0	0	0	0	0	0	0	0	0	5	0	0	0	0	0	0	0
Otu2912	Bacteria_unclassified	Bacteria_unclassified	Bacteria_unclassified	Bacteria_unclassified	Bacteria_unclassified			0	0	0	0	0	0	0	0	0	0	0	3	0	0	0	0	0	0	0
Otu2913	Bacteroidetes	Bacteroidia	Bacteroidales	Bacteroidales_unclassified	Bacteroidales_unclassified			0	0	0	0	0	0	0	0	0	0	0	1	0	0	0	0	0	0	0
Otu2914	Bacteroidetes	Bacteroidetes_unclassified	Bacteroidetes_unclassified	Bacteroidetes_unclassified	Bacteroidetes_unclassified			0	0	0	0	0	0	0	0	0	0	0	4	0	0	0	0	0	0	0
Otu2915	Proteobacteria	Betaproteobacteria	Betaproteobacteria_unclassified	Betaproteobacteria_unclassified	Betaproteobacteria_unclassified			0	0	0	0	0	0	0	0	0	0	0	2	0	0	0	0	0	0	0
Otu2917	Acidobacteria	Acidobacteria_Gp7	Gp7	Gp7_unclassified	Gp7_unclassified			0	0	0	0	0	0	0	0	0	0	0	2	0	0	0	0	0	0	0
Otu2918	Bacteria_unclassified	Bacteria_unclassified	Bacteria_unclassified	Bacteria_unclassified	Bacteria_unclassified			0	0	0	0	0	0	0	0	0	0	0	4	0	0	0	0	0	0	0
Otu2919	Proteobacteria	Deltaproteobacteria	Myxococcales	Polyangiaceae	Polyangiaceae_unclassified			0	0	0	0	0	0	0	0	0	0	0	1	0	0	0	0	0	0	0
Otu292	Bacteroidetes	Bacteroidetes_unclassified	Bacteroidetes_unclassified	Bacteroidetes_unclassified	Bacteroidetes_unclassified			0	0	0	0	0	0	0	0	0	0	0	47	0	0	0	0	0	0	0
Otu2920	Proteobacteria	Deltaproteobacteria	Myxococcales	Polyangiaceae	Polyangiaceae_unclassified			0	0	0	0	0	0	0	0	0	0	0	2	0	0	0	0	0	0	0
Otu2921	Actinobacteria	Actinobacteria	Solirubrobacterales	Conexibacteraceae	Conexibacter			0	0	0	0	0	0	0	0	0	0	0	6	0	0	0	0	0	0	0
Otu2922	Firmicutes	Clostridia	Clostridiales	Clostridiaceae_1	Clostridium_sensu_stricto			0	0	0	0	0	0	0	0	0	0	0	1	0	0	0	0	0	0	0
Otu2923	Firmicutes	Clostridia	Clostridiales	Clostridiales_unclassified	Clostridiales_unclassified			0	0	0	0	0	0	0	0	0	0	0	2	0	0	0	0	0	0	0
Otu2924	Acidobacteria	Acidobacteria_Gp3	Acidobacteria_Gp3_unclassified	Acidobacteria_Gp3_unclassified	Acidobacteria_Gp3_unclassified			0	0	0	0	0	0	0	0	0	0	0	1	0	0	0	0	0	0	0
Otu2925	Armatimonadetes	Armatimonadetes_gp5	Armatimonadetes_gp5_unclassified	Armatimonadetes_gp5_unclassified	Armatimonadetes_gp5_unclassified			0	0	0	0	0	0	0	0	0	0	0	3	0	0	0	0	0	0	0
Otu2926	Acidobacteria	Acidobacteria_Gp3	Gp3	Gp3_unclassified	Gp3_unclassified			0	0	0	0	0	0	0	0	0	0	0	1	0	0	0	0	0	0	0
Otu2927	Acidobacteria	Acidobacteria_Gp3	Gp3	Gp3_unclassified	Gp3_unclassified			0	0	0	0	0	0	0	0	0	0	0	1	0	0	0	0	0	0	0
Otu2928	Acidobacteria	Acidobacteria_Gp6	Gp6	Gp6_unclassified	Gp6_unclassified			0	0	0	0	0	0	0	0	0	0	0	2	0	0	0	0	0	0	0
Otu293	Firmicutes	Clostridia	Clostridiales	Clostridiales_unclassified	Clostridiales_unclassified			0	0	0	0	0	0	0	0	0	0	0	0	2	26	3	3	0	15	11
Otu2930	Bacteria_unclassified	Bacteria_unclassified	Bacteria_unclassified	Bacteria_unclassified	Bacteria_unclassified			0	0	0	0	0	0	0	0	0	0	0	1	0	0	0	0	0	0	0
Otu2931	Bacteria_unclassified	Bacteria_unclassified	Bacteria_unclassified	Bacteria_unclassified	Bacteria_unclassified			0	0	0	0	0	0	0	0	0	0	0	3	0	0	0	0	0	0	0
Otu2932	Actinobacteria	Actinobacteria	Actinobacteria_unclassified	Actinobacteria_unclassified	Actinobacteria_unclassified			0	0	0	0	0	0	0	0	0	0	0	2	0	0	0	0	0	0	0
Otu2933	Proteobacteria	Gammaproteobacteria	Legionellales	Coxiellaceae	Diplorickettsia			0	0	0	0	0	0	0	0	0	0	0	2	0	0	0	0	0	0	0
Otu2934	Proteobacteria	Alphaproteobacteria	Rhizobiales	Bradyrhizobiaceae	Bradyrhizobiaceae_unclassified			0	0	0	0	0	0	0	0	0	0	0	1	0	0	0	0	0	0	0
Otu2935	Proteobacteria	Alphaproteobacteria	Rhizobiales	Rhizobiales_unclassified	Rhizobiales_unclassified			0	0	0	0	0	0	0	0	0	0	0	2	0	0	0	0	0	0	0
Otu2936	Hydrogenedentes	Candidatus_Hydrogenedens	Candidatus_Hydrogenedens_unclassified	Candidatus_Hydrogenedens_unclassified	Candidatus_Hydrogenedens_unclassified			0	0	0	0	0	0	0	0	0	0	0	4	0	0	0	0	0	0	0
Otu2937	Proteobacteria	Proteobacteria_unclassified	Proteobacteria_unclassified	Proteobacteria_unclassified	Proteobacteria_unclassified			0	0	0	0	0	0	0	0	0	0	0	2	0	0	0	0	0	0	0
Otu2938	Proteobacteria	Alphaproteobacteria	Sneathiellales	Sneathiellaceae	Ferrovibrio			0	0	0	0	0	0	0	0	0	0	0	3	0	0	0	0	0	0	0
Otu2939	Firmicutes	Clostridia	Clostridiales	Clostridiales_unclassified	Clostridiales_unclassified			0	0	0	0	0	0	0	0	0	0	0	3	0	0	0	0	0	0	0
Otu294	Bacteria_unclassified	Bacteria_unclassified	Bacteria_unclassified	Bacteria_unclassified	Bacteria_unclassified			0	0	0	0	0	0	0	0	0	0	0	0	24	25	0	4	0	0	0
Otu2940	Proteobacteria	Deltaproteobacteria	Syntrophorhabdaceae	Syntrophorhabdus	Syntrophorhabdus_unclassified			0	0	0	0	0	0	0	0	0	0	0	1	0	0	0	0	0	0	0
Otu2942	Firmicutes	Negativicutes	Selenomonadales	Veillonellaceae	Veillonellaceae_unclassified			0	0	0	0	0	0	0	0	0	0	0	1	0	0	0	0	0	0	0
Otu2943	Bacteria_unclassified	Bacteria_unclassified	Bacteria_unclassified	Bacteria_unclassified	Bacteria_unclassified			0	0	0	0	0	0	0	0	0	0	0	2	0	0	0	0	0	0	0
Otu2944	Firmicutes	Clostridia	Clostridiales	Ruminococcaceae	Ruminococcaceae_unclassified			0	0	0	0	0	0	0	0	0	0	0	2	0	0	0	0	0	0	0
Otu2945	Firmicutes	Clostridia	Clostridiales	Ruminococcaceae	Ruminococcaceae_unclassified			0	0	0	0	0	0	0	0	0	0	0	4	0	0	0	0	0	0	0
Otu2946	Proteobacteria	Gammaproteobacteria	Gammaproteobacteria_unclassified	Gammaproteobacteria_unclassified	Gammaproteobacteria_unclassified			0	0	0	0	0	0	0	0	0	0	0	2	0	0	0	0	0	0	0
Otu2947	Proteobacteria	Gammaproteobacteria	Xanthomonadales	Xanthomonadaceae	Xanthomonadaceae_unclassified			0	0	0	0	0	0	0	0	0	0	0	2	0	0	0	0	0	0	0
Otu2948	Proteobacteria	Gammaproteobacteria	Gammaproteobacteria_unclassified	Gammaproteobacteria_unclassified	Gammaproteobacteria_unclassified			0	0	0	0	0	0	0	0	0	0	0	2	0	0	0	0	0	0	0
Otu2949	Proteobacteria	Gammaproteobacteria	Chromatiales	Chromatiales_unclassified	Chromatiales_unclassified			0	0	0	0	0	0	0	0	0	0	0	1	0	0	0	0	0	0	0
Otu295	Verrucomicrobia	Opitutae	Opitutales	Opitutaceae	Opitutus			0	0	0	5	26	0	0	0	0	0	0	0	0	0	0	0	0	0	0
Otu2950	Firmicutes	Clostridia	Clostridiales	Clostridiales_unclassified	Clostridiales_unclassified			0	0	0	0	0	0	0	0	0	0	0	1	0	0	0	0	0	0	0
Otu2951	Firmicutes	Clostridia	Clostridiales	Clostridiales_unclassified	Clostridiales_unclassified			0	0	0	0	0	0	0	0	0	0	0	2	0	0	0	0	0	0	0
Otu2952	Bacteria_unclassified	Bacteria_unclassified	Bacteria_unclassified	Bacteria_unclassified	Bacteria_unclassified			0	0	0	0	0	0	0	0	0	0	0	3	0	0	0	0	0	0	0
Otu2953	Acidobacteria	Acidobacteria_Gp6	Gp6	Gp6_unclassified	Gp6_unclassified			0	0	0	0	0	0	0	0	0	0	0	2	0	0	0	0	0	0	0
Otu2954	Chloroflexi	Anaerolineae	Anaerolineales	Anaerolineaceae	Anaerolineaceae_unclassified			0	0	0	0	0	0	0	0	0	0	0	2	0	0	0	0	0	0	0
Otu2955	Bacteria_unclassified	Bacteria_unclassified	Bacteria_unclassified	Bacteria_unclassified	Bacteria_unclassified			0	0	0	0	0	0	0	0	0	0	0	1	0	0	0	0	0	0	0
Otu2957	Proteobacteria	Deltaproteobacteria	Bdellovibrionales	Bacteriovoracaceae	Bacteriovoracaceae_unclassified			0	0	0	0	0	0	0	0	0	0	0	6	0	0	0	0	0	0	0
Otu2958	Chloroflexi	Anaerolineae	Anaerolineales	Anaerolineaceae	Anaerolineaceae_unclassified			0	0	0	0	0	0	0	0	0	0	0	2	0	0	0	0	0	0	0
Otu2959	Proteobacteria	Deltaproteobacteria	Bdellovibrionales	Bdellovibrionaceae	Bdellovibrio			0	0	0	0	0	0	0	0	0	0	0	1	0	0	0	0	0	0	0
Otu296	Acidobacteria	Acidobacteria_Gp18	Gp18	Gp18_unclassified	Gp18_unclassified			0	0	0	0	0	0	0	0	0	0	0	8	0	0	0	0	0	0	0
Otu2960	Bacteroidetes	Bacteroidetes_unclassified	Bacteroidetes_unclassified	Bacteroidetes_unclassified	Bacteroidetes_unclassified			0	0	0	0	0	0	0	0	0	0	0	1	0	0	0	0	0	0	0
Otu2961	Hydrogenedentes	Candidatus_Hydrogenedens	Candidatus_Hydrogenedens_unclassified	Candidatus_Hydrogenedens_unclassified	Candidatus_Hydrogenedens_unclassified			0	0	0	0	0	0	0	0	0	0	0	4	0	0	0	0	0	0	0
Otu2962	Bacteroidetes	Sphingobacteriia	Sphingobacteriales	Sphingobacteriales_unclassified	Sphingobacteriales_unclassified			0	0	0	0	0	0	0	0	0	0	0	6	0	0	0	0	0	0	0
Otu2963	Chloroflexi	Anaerolineae	Anaerolineales	Anaerolineaceae	Anaerolineaceae_unclassified			0	0	0	0	0	0	0	0	0	0	0	2	0	0	0	0	0	0	0
Otu2964	Planctomycetes	Planctomycetia	Planctomycetales	Planctomycetaceae	Schlesneria			0	0	0	0	0	0	0	0	0	0	0	1	0	0	0	0	0	0	0
Otu2965	Cloacimonetes	Candidatus_Cloacamonas	Candidatus_Cloacamonas_unclassified	Candidatus_Cloacamonas_unclassified	Candidatus_Cloacamonas_unclassified			0	0	0	0	0	0	0	0	0	0	0	1	0	0	0	0	0	0	0
Otu2966	Parcubacteria	Parcubacteria_unclassified	Parcubacteria_unclassified	Parcubacteria_unclassified	Parcubacteria_unclassified			0	0	0	0	0	0	0	0	0	0	0	3	0	0	0	0	0	0	0
Otu2967	Planctomycetes	Planctomycetia	Planctomycetales	Planctomycetaceae	Planctomycetaceae_unclassified			0	0	0	0	0	0	0	0	0	0	0	2	0	0	0	0	0	0	0
Otu2968	Bacteria_unclassified	Bacteria_unclassified	Bacteria_unclassified	Bacteria_unclassified	Bacteria_unclassified			0	0	0	0	0	0	0	0	0	0	0	5	0	0	0	0	0	0	0
Otu2969	Bacteria_unclassified	Bacteria_unclassified	Bacteria_unclassified	Bacteria_unclassified	Bacteria_unclassified			0	0	0	0	0	0	0	0	0	0	0	2	0	0	0	0	0	0	0
Otu297	Firmicutes	Negativicutes	Selenomonadales	Acidaminococcaceae	Acidaminococcaceae_unclassified			0	0	0	0	0	0	0	0	0	0	0	36	2	2	0	2	0	0	0
Otu2970	Bacteria_unclassified	Bacteria_unclassified	Bacteria_unclassified	Bacteria_unclassified	Bacteria_unclassified			0	0	0	0	0	0	0	0	0	0	0	2	0	0	0	0	0	0	0
Otu2972	Proteobacteria	Betaproteobacteria	Burkholderiales	Oxalobacteraceae	Oxalobacteraceae_unclassified			0	0	0	0	0	0	0	0	0	0	0	1	0	0	0	0	0	0	0
Otu2973	Proteobacteria	Deltaproteobacteria	Bdellovibrionales	Bdellovibrionaceae	Vampirovibrio			0	0	0	0	0	0	0	0	0	0	0	2	0	0	0	0	0	0	0
Otu2975	Bacteria_unclassified	Bacteria_unclassified	Bacteria_unclassified	Bacteria_unclassified	Bacteria_unclassified			0	0	0	0	0	0	0	0	0	0	0	2	0	0	0	0	0	0	0
Otu2976	Bacteria_unclassified	Bacteria_unclassified	Bacteria_unclassified	Bacteria_unclassified	Bacteria_unclassified			0	0	0	0	0	0	0	0	0	0	0	1	0	0	0	0	0	0	0
Otu2977	Bacteria_unclassified	Bacteria_unclassified	Bacteria_unclassified	Bacteria_unclassified	Bacteria_unclassified			0	0	0	0	0	0	0	0	0	0	0	2	0	0	0	0	0	0	0
Otu2978	Bacteria_unclassified	Bacteria_unclassified	Bacteria_unclassified	Bacteria_unclassified	Bacteria_unclassified			0	0	0	0	0	0	0	0	0	0	0	1	0	0	0	0	0	0	0
Otu2979	Bacteria_unclassified	Bacteria_unclassified	Bacteria_unclassified	Bacteria_unclassified	Bacteria_unclassified			0	0	0	0	0	0	0	0	0	0	0	1	0	0	0	0	0	0	0
Otu2980	Spirochaetes	Spirochaetia	Spirochaetales	Spirochaetaceae	Spirochaetaceae_unclassified			0	0	0	0	0	0	0	0	0	0	0	1	0	0	0	0	0	0	0
Otu2981	Bacteria_unclassified	Bacteria_unclassified	Bacteria_unclassified	Bacteria_unclassified	Bacteria_unclassified			0	0	0	0	0	0	0	0	0	0	0	4	0	0	0	0	0	0	0
Otu2982	Chlamydiae	Chlamydiia	Chlamydiales	Parachlamydiaceae	Parachlamydiaceae_unclassified			0	0	0	0	0	0	0	0	0	0	0	0	0	0	0	0	0	2	0
Otu2983	Firmicutes	Negativicutes	Selenomonadales	Veillonellaceae	Pelosinus			0	0	0	0	0	0	0	0	0	0	0	0	0	0	0	0	0	1	0
Otu2984	Bacteroidetes	Bacteroidetes_unclassified	Bacteroidetes_unclassified	Bacteroidetes_unclassified	Bacteroidetes_unclassified			0	0	0	0	0	0	0	0	0	0	0	2	0	0	0	0	0	0	0
Otu2985	Bacteroidetes	Sphingobacteriia	Sphingobacteriales	Chitinophagaceae	Sediminibacterium			0	0	0	0	0	0	0	0	0	0	0	2	0	0	0	0	0	0	0
Otu2986	Bacteroidetes	Bacteroidetes_unclassified	Bacteroidetes_unclassified	Bacteroidetes_unclassified	Bacteroidetes_unclassified			0	0	0	0	0	0	0	0	0	0	0	2	0	0	0	0	0	0	0
Otu2987	Bacteria_unclassified	Bacteria_unclassified	Bacteria_unclassified	Bacteria_unclassified	Bacteria_unclassified			0	0	0	0	0	0	0	0	0	0	0	3	0	0	0	0	0	0	0
Otu2989	Bacteria_unclassified	Bacteria_unclassified	Bacteria_unclassified	Bacteria_unclassified	Bacteria_unclassified			0	0	0	0	0	0	0	0	0	0	0	2	0	0	0	0	0	0	0
Otu299	Armatimonadetes	Armatimonadetes_gp5	Armatimonadetes_gp5_unclassified	Armatimonadetes_gp5_unclassified	Armatimonadetes_gp5_unclassified			0	0	0	0	0	0	0	0	0	0	0	11	0	0	0	0	0	0	0
Otu2990	candidate_division_WPS-1	candidate_division_WPS-1_unclassified	candidate_division_WPS-1_unclassified	candidate_division_WPS-1_unclassified	candidate_division_WPS-1_unclassified			0	0	0	0	0	0	0	0	0	0	0	3	0	0	0	0	0	0	0
Otu2992	Bacteroidetes	Sphingobacteriia	Sphingobacteriales	Saprospiraceae	Saprospiraceae_unclassified			0	0	0	0	0	0	0	0	0	0	0	1	0	0	0	0	0	0	0
Otu2993	Bacteroidetes	Sphingobacteriia	Sphingobacteriales	Chitinophagaceae	Chitinophagaceae_unclassified			0	0	0	0	0	0	0	0	0	0	0	1	0	0	0	0	0	0	0
Otu2994	Bacteroidetes	Bacteroidetes_unclassified	Bacteroidetes_unclassified	Bacteroidetes_unclassified	Bacteroidetes_unclassified			0	0	0	0	0	0	0	0	0	0	0	1	0	0	0	0	0	0	0
Otu2995	Bacteria_unclassified	Bacteria_unclassified	Bacteria_unclassified	Bacteria_unclassified	Bacteria_unclassified			0	0	0	0	0	0	0	0	0	0	0	1	0	0	0	0	0	0	0
Otu2996	Planctomycetes	Planctomycetia	Planctomycetales	Planctomycetaceae	Planctomycetaceae_unclassified			0	0	0	0	0	0	0	0	0	0	0	3	0	0	0	0	0	0	0
Otu2997	Planctomycetes	Planctomycetia	Planctomycetales	Planctomycetaceae	Planctomycetaceae_unclassified			0	0	0	0	0	0	0	0	0	0	0	3	0	0	0	0	0	0	0
Otu30	Proteobacteria	Betaproteobacteria	Rhodocyclales	Rhodocyclaceae	Rhodocyclaceae_unclassified			0	0	0	0	0	0	0	0	0	123	0	0	847	135	752	67	3	1016	458
Otu300	Chloroflexi	Anaerolineae	Anaerolineales	Anaerolineaceae	Anaerolineaceae_unclassified			0	0	0	0	0	0	0	0	0	0	0	18	0	0	0	1	0	0	0
Otu3000	Bacteria_unclassified	Bacteria_unclassified	Bacteria_unclassified	Bacteria_unclassified	Bacteria_unclassified			0	0	0	0	0	0	0	0	0	0	0	2	0	0	0	0	0	0	0
Otu3001	Cloacimonetes	Candidatus_Cloacamonas	Candidatus_Cloacamonas_unclassified	Candidatus_Cloacamonas_unclassified	Candidatus_Cloacamonas_unclassified			0	0	0	0	0	0	0	0	0	0	0	2	0	0	0	0	0	0	0
Otu3003	Planctomycetes	Planctomycetia	Planctomycetales	Planctomycetaceae	Planctomycetaceae_unclassified			0	0	0	0	0	0	0	0	0	0	0	1	0	0	0	0	0	0	0
Otu3004	Planctomycetes	Planctomycetia	Planctomycetales	Planctomycetaceae	Zavarzinella			0	0	0	0	0	0	0	0	0	0	0	1	0	0	0	0	0	0	0
Otu3005	Planctomycetes	Planctomycetia	Planctomycetales	Planctomycetaceae	Planctomycetaceae_unclassified			0	0	0	0	0	0	0	0	0	0	0	3	0	0	0	0	0	0	0
Otu3006	Planctomycetes	Planctomycetia	Planctomycetales	Planctomycetaceae	Planctomycetaceae_unclassified			0	0	0	0	0	0	0	0	0	0	0	1	0	0	0	0	0	0	0
Otu3007	Planctomycetes	Planctomycetia	Planctomycetales	Planctomycetaceae	Planctomycetaceae_unclassified			0	0	0	0	0	0	0	0	0	0	0	2	0	0	0	0	0	0	0
Otu3008	Planctomycetes	Planctomycetia	Planctomycetales	Planctomycetaceae	Planctomycetaceae_unclassified			0	0	0	0	0	0	0	0	0	0	0	3	0	0	0	0	0	0	0
Otu3009	Verrucomicrobia	Subdivision3	Subdivision3_unclassified	Subdivision3_unclassified	Subdivision3_unclassified			0	0	0	0	0	0	0	0	0	0	0	3	0	0	0	0	0	0	0
Otu301	Proteobacteria	Gammaproteobacteria	Methylococcales	Methylococcaceae	Methylobacter			0	0	0	0	0	0	0	0	0	0	0	95	0	0	0	0	0	0	0
Otu3010	Verrucomicrobia	Subdivision3	Subdivision3_unclassified	Subdivision3_unclassified	Subdivision3_unclassified			0	0	0	0	0	0	0	0	0	0	0	4	0	0	0	0	0	0	0
Otu3011	Bacteria_unclassified	Bacteria_unclassified	Bacteria_unclassified	Bacteria_unclassified	Bacteria_unclassified			0	0	0	0	0	0	0	0	0	0	0	1	0	0	0	0	0	0	0
Otu3013	Verrucomicrobia	Spartobacteria	Spartobacteria_unclassified	Spartobacteria_unclassified	Spartobacteria_unclassified			0	0	0	0	0	0	0	0	0	0	0	4	0	0	0	0	0	0	0
Otu3014	Verrucomicrobia	Subdivision3	Subdivision3_unclassified	Subdivision3_unclassified	Subdivision3_unclassified			0	0	0	0	0	0	0	0	0	0	0	4	0	0	0	0	0	0	0
Otu3016	Bacteria_unclassified	Bacteria_unclassified	Bacteria_unclassified	Bacteria_unclassified	Bacteria_unclassified			0	0	0	0	0	0	0	0	0	0	0	3	0	0	0	0	0	0	0
Otu3017	Planctomycetes	Planctomycetia	Planctomycetales	Planctomycetaceae	Planctomycetaceae_unclassified			0	0	0	0	0	0	0	0	0	0	0	2	0	0	0	0	0	0	0
Otu3018	Bacteria_unclassified	Bacteria_unclassified	Bacteria_unclassified	Bacteria_unclassified	Bacteria_unclassified			0	0	0	0	0	0	0	0	0	0	0	2	0	0	0	0	0	0	0
Otu3019	Planctomycetes	Planctomycetia	Planctomycetales	Planctomycetaceae	Planctomycetaceae_unclassified			0	0	0	0	0	0	0	0	0	0	0	1	0	0	0	0	0	0	0
Otu3020	Bacteria_unclassified	Bacteria_unclassified	Bacteria_unclassified	Bacteria_unclassified	Bacteria_unclassified			0	0	0	0	0	0	0	0	0	0	0	2	0	0	0	0	0	0	0
Otu3021	Chloroflexi	Caldilineae	Caldilineales	Caldilineaceae	Caldilineaceae_unclassified			0	0	0	0	0	0	0	0	0	0	0	3	0	0	0	0	0	0	0
Otu3022	Chloroflexi	Chloroflexi_unclassified	Chloroflexi_unclassified	Chloroflexi_unclassified	Chloroflexi_unclassified			0	0	0	0	0	0	0	0	0	0	0	9	0	0	0	0	0	0	0
Otu3023	Planctomycetes	Planctomycetia	Planctomycetales	Planctomycetaceae	Pirellula			0	0	0	0	0	0	0	0	0	0	0	1	0	0	0	0	0	0	0
Otu3024	Planctomycetes	Planctomycetia	Planctomycetales	Planctomycetaceae	Planctomycetaceae_unclassified			0	0	0	0	0	0	0	0	0	0	0	7	0	0	0	0	0	0	0
Otu3025	Planctomycetes	Planctomycetia	Planctomycetales	Planctomycetaceae	Planctomycetaceae_unclassified			0	0	0	0	0	0	0	0	0	0	0	2	0	0	0	0	0	0	0
Otu3026	Planctomycetes	Planctomycetia	Planctomycetales	Planctomycetaceae	Planctomycetaceae_unclassified			0	0	0	0	0	0	0	0	0	0	0	3	0	0	0	0	0	0	0
Otu3027	Planctomycetes	Planctomycetia	Planctomycetales	Planctomycetaceae	Planctomycetaceae_unclassified			0	0	0	0	0	0	0	0	0	0	0	3	0	0	0	0	0	0	0
Otu3028	Planctomycetes	Planctomycetia	Planctomycetales	Planctomycetaceae	Planctomicrobium			0	0	0	0	0	0	0	0	0	0	0	1	0	0	0	0	0	0	0
Otu3029	Planctomycetes	Planctomycetia	Planctomycetales	Planctomycetaceae	Planctomycetaceae_unclassified			0	0	0	0	0	0	0	0	0	0	0	4	0	0	0	0	0	0	0
Otu303	Bacteria_unclassified	Bacteria_unclassified	Bacteria_unclassified	Bacteria_unclassified	Bacteria_unclassified			0	0	0	0	0	0	0	0	0	0	0	29	27	11	23	8	7	11	3
Otu3030	Planctomycetes	Planctomycetia	Planctomycetales	Planctomycetaceae	Planctomycetaceae_unclassified			0	0	0	0	0	0	0	0	0	0	0	1	0	0	0	0	0	0	0
Otu3032	Bacteria_unclassified	Bacteria_unclassified	Bacteria_unclassified	Bacteria_unclassified	Bacteria_unclassified			0	0	0	0	0	0	0	0	0	0	0	2	0	0	0	0	0	0	0
Otu3033	Bacteria_unclassified	Bacteria_unclassified	Bacteria_unclassified	Bacteria_unclassified	Bacteria_unclassified			0	0	0	0	0	0	0	0	0	0	0	1	0	0	0	0	0	0	0
Otu3034	Bacteria_unclassified	Bacteria_unclassified	Bacteria_unclassified	Bacteria_unclassified	Bacteria_unclassified			0	0	0	0	0	0	0	0	0	0	0	1	0	0	0	0	0	0	0
Otu3035	Parcubacteria	Parcubacteria_unclassified	Parcubacteria_unclassified	Parcubacteria_unclassified	Parcubacteria_unclassified			0	0	0	0	0	0	0	0	0	0	0	1	0	0	0	0	0	0	0
Otu3036	Parcubacteria	Parcubacteria_unclassified	Parcubacteria_unclassified	Parcubacteria_unclassified	Parcubacteria_unclassified			0	0	0	0	0	0	0	0	0	0	0	1	0	0	0	0	0	0	0
Otu3037	Bacteria_unclassified	Bacteria_unclassified	Bacteria_unclassified	Bacteria_unclassified	Bacteria_unclassified			0	0	0	0	0	0	0	0	0	0	0	2	0	0	0	0	0	0	0
Otu304	Chloroflexi	Thermomicrobia	Sphaerobacterales	Sphaerobacteraceae	Sphaerobacteraceae_unclassified			0	7	3	13	1	6	0	23	0	5	0	0	0	0	0	0	0	0	0
Otu3040	Bacteria_unclassified	Bacteria_unclassified	Bacteria_unclassified	Bacteria_unclassified	Bacteria_unclassified			0	0	0	0	0	0	0	0	0	0	0	1	0	0	0	0	0	0	0
Otu3041	Verrucomicrobia	Verrucomicrobiae	Verrucomicrobiales	Verrucomicrobiaceae	Verrucomicrobiaceae_unclassified			0	0	0	0	0	0	0	0	0	0	0	3	0	0	0	0	0	0	0
Otu3042	Planctomycetes	Planctomycetia	Planctomycetales	Planctomycetaceae	Planctomycetaceae_unclassified			0	0	0	0	0	0	0	0	0	0	0	2	0	0	0	0	0	0	0
Otu3044	Bacteria_unclassified	Bacteria_unclassified	Bacteria_unclassified	Bacteria_unclassified	Bacteria_unclassified			0	0	0	0	0	0	0	0	0	0	0	2	0	0	0	0	0	0	0
Otu3046	Chlamydiae	Chlamydiia	Chlamydiales	Parachlamydiaceae	Parachlamydiaceae_unclassified			0	0	0	0	0	0	0	0	0	0	0	3	0	0	0	0	0	0	0
Otu3047	Chlamydiae	Chlamydiia	Chlamydiales	Chlamydiales_unclassified	Chlamydiales_unclassified			0	0	0	0	0	0	0	0	0	0	0	2	0	0	0	0	0	0	0
Otu3049	Planctomycetes	Planctomycetia	Planctomycetales	Planctomycetaceae	Planctomycetaceae_unclassified			0	0	0	0	0	0	0	0	0	0	0	3	0	0	0	0	0	0	0
Otu305	Actinobacteria	Actinobacteria	Actinomycetales	Actinomycetales_unclassified	Actinomycetales_unclassified			0	0	0	0	0	0	0	0	0	7	0	0	0	0	0	0	0	0	0
Otu3050	Planctomycetes	Planctomycetia	Planctomycetales	Planctomycetaceae	Planctomycetaceae_unclassified			0	0	0	0	0	0	0	0	0	0	0	7	0	0	0	0	0	0	0
Otu306	Proteobacteria	Gammaproteobacteria	Pseudomonadales	Pseudomonadaceae	Rhizobacter			0	0	0	0	0	0	0	0	0	0	0	31	0	0	0	0	0	0	0
Otu307	Bacteroidetes	Bacteroidetes_unclassified	Bacteroidetes_unclassified	Bacteroidetes_unclassified	Bacteroidetes_unclassified			0	0	0	0	0	0	0	0	0	0	0	54	0	0	0	0	0	0	0
Otu308	Proteobacteria	Deltaproteobacteria	Myxococcales	Phaselicystidaceae	Phaselicystis			0	0	0	0	0	0	0	0	0	0	0	79	0	0	0	0	0	0	0
Otu309	Proteobacteria	Gammaproteobacteria	Gammaproteobacteria_unclassified	Gammaproteobacteria_unclassified	Gammaproteobacteria_unclassified			0	0	0	0	0	0	0	0	0	0	0	28	0	0	0	0	0	0	0
Otu31	Bacteroidetes	Flavobacteriia	Flavobacteriales	Flavobacteriaceae	Flavobacterium			0	0	0	0	0	0	0	0	0	0	0	1	0	0	0	0	0	0	0
Otu310	Proteobacteria	Alphaproteobacteria	Alphaproteobacteria_unclassified	Alphaproteobacteria_unclassified	Alphaproteobacteria_unclassified			0	0	0	0	0	0	0	0	0	0	0	11	0	0	0	0	0	0	0
Otu311	Spirochaetes	Spirochaetia	Spirochaetales	Spirochaetaceae	Spirochaetaceae_unclassified			0	0	0	0	0	0	0	0	0	0	0	21	2	0	2	0	0	0	0
Otu312	Firmicutes	Clostridia	Clostridiales	Natranaerovirga	Natranaerovirga_unclassified			0	0	0	0	0	0	0	0	0	0	0	8	0	0	0	0	0	0	0
Otu313	Proteobacteria	Betaproteobacteria	Betaproteobacteria_unclassified	Betaproteobacteria_unclassified	Betaproteobacteria_unclassified			0	0	0	0	0	0	0	0	0	0	0	48	0	0	0	0	0	0	0
Otu314	Proteobacteria	Betaproteobacteria	Rhodocyclales	Rhodocyclaceae	Propionivibrio			0	0	0	0	0	0	0	0	0	0	0	67	0	0	0	0	0	0	0
Otu315	Bacteria_unclassified	Bacteria_unclassified	Bacteria_unclassified	Bacteria_unclassified	Bacteria_unclassified			0	0	0	0	0	0	0	0	0	0	0	32	8	14	6	10	0	4	2
Otu316	Bacteroidetes	Bacteroidetes_unclassified	Bacteroidetes_unclassified	Bacteroidetes_unclassified	Bacteroidetes_unclassified			0	0	0	0	0	0	0	0	0	0	0	16	0	0	0	0	0	0	0
Otu317	Firmicutes	Clostridia	Clostridiales	Clostridiales_Incertae_Sedis_XI	Sedimentibacter			12	0	0	0	0	0	0	0	0	0	0	0	0	0	0	0	0	0	0
Otu318	Firmicutes	Clostridia	Clostridiales	Peptostreptococcaceae	Acetoanaerobium			0	0	0	0	0	0	0	0	0	0	0	37	0	8	0	1	4	0	0
Otu319	Actinobacteria	Actinobacteria	Acidimicrobiales	Acidimicrobiales_unclassified	Acidimicrobiales_unclassified			0	0	0	0	0	0	0	0	0	0	0	25	1	0	0	0	0	0	0
Otu32	Proteobacteria	Deltaproteobacteria	Desulfobacterales	Desulfobacteraceae	Desulfobacula			589	0	0	0	0	0	0	0	0	22	0	0	0	0	0	0	0	0	0
Otu320	Bacteroidetes	Bacteroidia	Bacteroidales	Bacteroidales_unclassified	Bacteroidales_unclassified			0	0	0	0	0	0	0	0	0	0	0	12	0	0	0	0	0	0	0
Otu321	Proteobacteria	Alphaproteobacteria	Rhodospirillales	Acetobacteraceae	Roseomonas			0	0	0	0	0	0	0	0	0	0	0	18	5	0	0	0	0	0	15
Otu323	Proteobacteria	Betaproteobacteria	Burkholderiales	Burkholderiales_unclassified	Burkholderiales_unclassified			0	0	0	0	0	0	0	0	0	0	0	25	0	0	0	0	0	0	0
Otu325	Firmicutes	Clostridia	Clostridia_unclassified	Clostridia_unclassified	Clostridia_unclassified			0	0	0	0	22	0	0	0	0	0	0	0	0	0	0	0	0	0	0
Otu326	Proteobacteria	Deltaproteobacteria	Deltaproteobacteria_unclassified	Deltaproteobacteria_unclassified	Deltaproteobacteria_unclassified			0	0	0	0	0	0	0	0	0	0	0	37	0	0	0	0	0	0	0
Otu327	Actinobacteria	Actinobacteria	Actinomycetales	Actinomycetales_unclassified	Actinomycetales_unclassified			6	0	0	0	0	0	1	0	0	39	0	0	0	0	0	0	0	0	0
Otu330	Firmicutes	Clostridia	Clostridiales	Syntrophomonadaceae	Syntrophomonas			17	0	0	0	0	0	0	1	0	0	0	0	0	0	0	0	0	0	0
Otu331	Acidobacteria	Acidobacteria_Gp4	Aridibacter	Aridibacter_unclassified	Aridibacter_unclassified			0	0	0	0	0	0	0	0	0	0	0	13	0	0	0	0	0	0	0
Otu332	Proteobacteria	Betaproteobacteria	Rhodocyclales	Rhodocyclaceae	Propionivibrio			0	0	0	0	0	0	0	0	0	0	0	41	0	0	0	0	0	0	0
Otu334	Bacteroidetes	Sphingobacteriia	Sphingobacteriales	Saprospiraceae	Phaeodactylibacter			0	0	0	0	0	0	0	0	0	0	0	16	0	0	0	0	0	0	0
Otu335	Proteobacteria	Deltaproteobacteria	Syntrophorhabdaceae	Syntrophorhabdus	Syntrophorhabdus_unclassified			13	0	0	0	0	0	0	0	0	0	0	6	0	0	0	0	0	0	0
Otu336	Bacteria_unclassified	Bacteria_unclassified	Bacteria_unclassified	Bacteria_unclassified	Bacteria_unclassified			0	0	0	0	0	0	0	0	0	0	0	31	0	0	0	0	0	0	0
Otu339	Bacteroidetes	Bacteroidia	Bacteroidales	Bacteroidales_unclassified	Bacteroidales_unclassified			0	0	0	0	0	0	0	0	0	0	0	3	0	0	0	0	0	0	0
Otu34	Proteobacteria	Gammaproteobacteria	Legionellales	Legionellaceae	Legionella			0	0	0	0	0	0	0	0	0	0	0	1	0	0	0	0	0	0	0
Otu340	Proteobacteria	Betaproteobacteria	Betaproteobacteria_unclassified	Betaproteobacteria_unclassified	Betaproteobacteria_unclassified			0	0	0	0	0	0	0	0	0	0	0	36	0	0	0	0	0	0	0
Otu342	Bacteroidetes	Bacteroidia	Bacteroidales	Prolixibacteraceae	Prolixibacteraceae_unclassified			0	0	0	0	0	0	0	0	0	0	0	18	0	0	0	0	0	0	0
Otu343	Bacteroidetes	Bacteroidetes_unclassified	Bacteroidetes_unclassified	Bacteroidetes_unclassified	Bacteroidetes_unclassified			0	0	0	0	0	0	0	0	0	0	0	2	0	0	0	0	0	0	0
Otu344	Firmicutes	Clostridia	Clostridiales	Peptostreptococcaceae	Romboutsia			0	0	0	0	0	0	0	0	0	0	0	21	25	14	0	7	13	1	1
Otu345	Ignavibacteriae	Ignavibacteria	Ignavibacteriales	Ignavibacteriaceae	Melioribacter			14	0	0	0	0	0	0	0	0	0	0	0	0	0	0	0	0	0	0
Otu346	Firmicutes	Clostridia	Clostridiales	Clostridiales_unclassified	Clostridiales_unclassified			16	0	0	0	0	0	0	0	0	10	0	0	0	0	0	0	0	0	0
Otu347	Proteobacteria	Alphaproteobacteria	Rhizobiales	Rhizobiales_unclassified	Rhizobiales_unclassified			0	0	0	0	0	0	0	0	0	0	0	0	25	0	0	0	0	0	0
Otu348	Actinobacteria	Actinobacteria	Gaiellales	Gaiellaceae	Gaiella			0	0	0	0	0	0	0	0	0	0	0	25	1	3	0	0	0	0	0
Otu349	Proteobacteria	Deltaproteobacteria	Syntrophorhabdaceae	Syntrophorhabdus	Syntrophorhabdus_unclassified			0	0	0	0	0	0	0	0	0	0	0	28	0	0	0	0	0	0	0
Otu350	Proteobacteria	Deltaproteobacteria	Deltaproteobacteria_unclassified	Deltaproteobacteria_unclassified	Deltaproteobacteria_unclassified			0	0	0	0	0	0	0	0	0	0	0	19	0	0	0	0	0	0	0
Otu351	Firmicutes	Negativicutes	Selenomonadales	Veillonellaceae	Veillonellaceae_unclassified			11	1	0	0	0	0	6	2	0	15	0	10	0	0	4	2	0	0	2
Otu352	Firmicutes	Clostridia	Clostridiales	Clostridiales_Incertae_Sedis_XIII	Anaerovorax			10	0	0	0	0	0	0	0	0	4	0	5	0	0	0	0	0	0	0
Otu354	Firmicutes	Firmicutes_unclassified	Firmicutes_unclassified	Firmicutes_unclassified	Firmicutes_unclassified			19	0	0	0	0	0	0	0	0	0	0	0	0	0	0	0	0	0	0
Otu355	Proteobacteria	Alphaproteobacteria	Rhizobiales	Rhizobiales_unclassified	Rhizobiales_unclassified			0	0	0	0	0	0	0	0	0	0	0	17	2	0	0	0	0	0	0
Otu356	SR1	SR1_unclassified	SR1_unclassified	SR1_unclassified	SR1_unclassified			0	0	0	0	0	0	0	0	0	0	0	5	0	0	0	0	0	0	0
Otu357	Proteobacteria	Deltaproteobacteria	Desulfobacterales	Desulfobulbaceae	Desulfobulbus			0	0	0	0	0	0	0	0	0	8	0	68	2	3	0	0	4	5	0
Otu358	Deinococcus-Thermus	Deinococci	Deinococcales	Trueperaceae	Truepera			0	0	0	0	0	0	0	0	0	0	0	0	12	14	3	2	0	16	2
Otu359	Bacteroidetes	Sphingobacteriia	Sphingobacteriales	Chitinophagaceae	Ferruginibacter			0	0	0	0	0	0	0	0	0	0	0	1	0	0	0	0	0	0	0
Otu36	Proteobacteria	Alphaproteobacteria	Rhizobiales	Rhizobiales_incertae_sedis	Phreatobacter			0	14	10	61	51	168	75	291	16	35	86	0	23	3	73	81	0	708	223
Otu360	Verrucomicrobia	Opitutae	Opitutales	Opitutaceae	Opitutus			20	0	0	0	0	0	0	0	0	0	0	0	0	0	0	0	0	0	0
Otu363	Proteobacteria	Betaproteobacteria	Burkholderiales	Burkholderiaceae	Cupriavidus			9	0	0	0	0	0	3	0	0	15	1	0	0	0	0	0	0	0	0
Otu364	Proteobacteria	Betaproteobacteria	Rhodocyclales	Rhodocyclaceae	Propionivibrio			0	0	0	0	0	0	0	0	0	0	0	19	0	0	0	0	0	0	0
Otu365	Proteobacteria	Betaproteobacteria	Betaproteobacteria_unclassified	Betaproteobacteria_unclassified	Betaproteobacteria_unclassified			0	0	0	0	0	0	0	0	0	0	0	7	0	0	0	0	0	0	0
Otu366	Proteobacteria	Deltaproteobacteria	Deltaproteobacteria_unclassified	Deltaproteobacteria_unclassified	Deltaproteobacteria_unclassified			2	0	0	0	0	0	0	1	0	26	0	0	0	0	0	0	0	0	0
Otu369	Actinobacteria	Actinobacteria	Actinomycetales	Bogoriellaceae	Georgenia			0	0	0	0	0	0	5	0	0	23	0	0	0	0	0	0	0	0	0
Otu37	Proteobacteria	Betaproteobacteria	Burkholderiales	Comamonadaceae	Comamonadaceae_unclassified			559	0	2	0	33	1	0	6	0	185	0	0	0	6	0	0	0	0	0
Otu370	Proteobacteria	Gammaproteobacteria	Gammaproteobacteria_unclassified	Gammaproteobacteria_unclassified	Gammaproteobacteria_unclassified			0	0	0	0	0	0	0	0	0	0	0	55	0	0	0	0	0	0	0
Otu371	Actinobacteria	Actinobacteria	Acidimicrobiales	Acidimicrobiales_unclassified	Acidimicrobiales_unclassified			0	0	0	0	0	0	0	0	0	0	0	29	0	0	0	1	0	4	0
Otu372	Actinobacteria	Actinobacteria_unclassified	Actinobacteria_unclassified	Actinobacteria_unclassified	Actinobacteria_unclassified			0	0	0	0	0	0	0	0	0	0	0	30	6	0	0	0	0	0	0
Otu373	Bacteria_unclassified	Bacteria_unclassified	Bacteria_unclassified	Bacteria_unclassified	Bacteria_unclassified			0	0	0	0	0	0	0	0	0	0	0	31	0	0	0	0	0	0	0
Otu375	Synergistetes	Synergistia	Synergistales	Synergistaceae	Thermovirga			7	0	0	0	0	1	0	0	0	7	0	0	0	0	0	0	0	0	0
Otu376	Verrucomicrobia	Subdivision3	Subdivision3_unclassified	Subdivision3_unclassified	Subdivision3_unclassified			0	0	0	0	0	0	0	0	0	0	0	9	0	0	0	0	0	0	0
Otu377	Acidobacteria	Acidobacteria_Gp6	Gp6	Gp6_unclassified	Gp6_unclassified			19	0	0	0	0	0	0	0	0	0	0	0	0	0	0	0	0	0	0
Otu378	Planctomycetes	Planctomycetia	Planctomycetales	Planctomycetaceae	Rhodopirellula			0	0	0	0	0	0	0	0	0	0	0	4	0	0	0	0	0	0	0
Otu379	Bacteria_unclassified	Bacteria_unclassified	Bacteria_unclassified	Bacteria_unclassified	Bacteria_unclassified			0	0	0	0	0	0	0	0	0	0	0	5	0	0	0	0	0	0	0
Otu38	Bacteria_unclassified	Bacteria_unclassified	Bacteria_unclassified	Bacteria_unclassified	Bacteria_unclassified			506	2	0	0	0	3	4	7	0	46	0	0	0	0	0	0	0	0	0
Otu381	Proteobacteria	Gammaproteobacteria	Gammaproteobacteria_unclassified	Gammaproteobacteria_unclassified	Gammaproteobacteria_unclassified			0	0	0	0	0	0	0	0	0	0	0	21	0	0	0	0	0	0	0
Otu382	Bacteria_unclassified	Bacteria_unclassified	Bacteria_unclassified	Bacteria_unclassified	Bacteria_unclassified			0	0	0	0	0	0	0	0	0	0	0	10	4	0	0	0	0	0	0
Otu383	Bacteroidetes	Bacteroidetes_unclassified	Bacteroidetes_unclassified	Bacteroidetes_unclassified	Bacteroidetes_unclassified			0	0	0	0	0	0	0	0	0	0	0	28	0	0	0	0	0	0	0
Otu384	Bacteria_unclassified	Bacteria_unclassified	Bacteria_unclassified	Bacteria_unclassified	Bacteria_unclassified			0	0	0	0	0	0	0	0	0	0	0	15	0	0	0	0	0	0	0
Otu385	Proteobacteria	Gammaproteobacteria	Gammaproteobacteria_unclassified	Gammaproteobacteria_unclassified	Gammaproteobacteria_unclassified			0	0	0	0	0	0	0	0	0	0	0	23	0	0	0	0	0	0	0
Otu386	Actinobacteria	Actinobacteria	Acidimicrobiales	Acidimicrobiaceae	Ilumatobacter			0	0	0	0	0	0	0	0	0	0	0	40	8	3	0	2	0	0	0
Otu387	Proteobacteria	Gammaproteobacteria	Gammaproteobacteria_unclassified	Gammaproteobacteria_unclassified	Gammaproteobacteria_unclassified			0	0	0	0	0	0	0	0	0	0	0	9	0	0	0	0	0	0	0
Otu388	Acidobacteria	Acidobacteria_Gp6	Gp6	Gp6_unclassified	Gp6_unclassified			0	0	0	0	0	0	0	0	0	0	0	39	0	0	0	0	0	0	0
Otu389	Spirochaetes	Spirochaetia	Spirochaetales	Spirochaetaceae	Treponema			0	0	0	0	0	0	0	0	0	0	0	14	0	0	0	1	0	0	0
Otu391	Firmicutes	Negativicutes	Selenomonadales	Veillonellaceae	Veillonellaceae_unclassified			14	0	0	0	0	0	0	0	0	11	0	0	0	0	0	0	0	0	0
Otu392	Bacteroidetes	Bacteroidetes_unclassified	Bacteroidetes_unclassified	Bacteroidetes_unclassified	Bacteroidetes_unclassified			0	0	0	0	0	0	0	0	0	0	0	45	0	0	0	0	0	0	0
Otu395	Firmicutes	Clostridia	Clostridiales	Clostridiales_unclassified	Clostridiales_unclassified			0	0	0	0	0	0	0	0	0	0	0	28	5	1	2	0	0	3	3
Otu398	Spirochaetes	Spirochaetia	Spirochaetales	Spirochaetaceae	Spirochaetaceae_unclassified			0	0	0	0	0	0	0	0	0	0	0	24	0	0	0	0	0	0	0
Otu399	Firmicutes	Clostridia	Clostridiales	Ruminococcaceae	Ruminococcaceae_unclassified			0	0	0	0	0	0	0	0	0	0	0	30	0	0	0	0	0	0	0
Otu4	Actinobacteria	Actinobacteria	Actinomycetales	Corynebacteriaceae	Corynebacterium			0	0	0	0	0	0	0	0	0	2	0	0	0	0	0	0	0	0	0
Otu400	Bacteroidetes	Bacteroidia	Bacteroidales	Prolixibacteraceae	Tangfeifania			0	0	0	0	0	0	0	0	0	0	0	12	0	0	0	0	0	0	0
Otu401	Bacteria_unclassified	Bacteria_unclassified	Bacteria_unclassified	Bacteria_unclassified	Bacteria_unclassified			0	0	0	0	0	0	0	0	0	0	0	26	0	0	0	0	0	0	0
Otu402	Firmicutes	Erysipelotrichia	Erysipelotrichales	Erysipelotrichaceae	Erysipelotrichaceae_unclassified			0	0	0	0	0	0	0	0	0	0	0	33	0	0	0	0	0	0	0
Otu403	Proteobacteria	Deltaproteobacteria	Syntrophobacterales	Syntrophaceae	Syntrophaceae_unclassified			6	0	0	0	0	0	0	0	0	0	0	20	0	0	0	0	0	0	0
Otu404	Bacteria_unclassified	Bacteria_unclassified	Bacteria_unclassified	Bacteria_unclassified	Bacteria_unclassified			12	0	0	0	0	0	0	0	0	0	0	0	0	0	0	0	0	0	0
Otu405	Bacteria_unclassified	Bacteria_unclassified	Bacteria_unclassified	Bacteria_unclassified	Bacteria_unclassified			3	8	4	0	0	0	0	0	0	0	0	0	0	0	0	0	0	0	0
Otu406	Proteobacteria	Alphaproteobacteria	Alphaproteobacteria_unclassified	Alphaproteobacteria_unclassified	Alphaproteobacteria_unclassified			0	0	0	0	0	0	0	0	0	0	0	25	0	0	0	0	0	0	0
Otu407	Verrucomicrobia	Subdivision3	Subdivision3_unclassified	Subdivision3_unclassified	Subdivision3_unclassified			0	0	0	0	0	0	0	0	0	0	0	1	0	0	0	0	0	0	0
Otu408	Bacteroidetes	Cytophagia	Cytophagales	Cytophagales_unclassified	Cytophagales_unclassified			0	0	0	0	0	0	0	0	0	0	0	10	0	0	0	0	0	0	0
Otu409	Bacteria_unclassified	Bacteria_unclassified	Bacteria_unclassified	Bacteria_unclassified	Bacteria_unclassified			0	0	0	0	0	0	0	0	0	0	0	21	0	0	0	0	0	0	0
Otu41	Proteobacteria	Betaproteobacteria	Rhodocyclales	Rhodocyclaceae	Rhodocyclaceae_unclassified			0	0	0	0	0	0	0	0	0	0	0	134	0	0	0	0	0	0	0
Otu411	Planctomycetes	Planctomycetia	Planctomycetales	Planctomycetaceae	Planctomycetaceae_unclassified			0	0	0	0	0	0	0	0	0	0	0	1	0	0	0	0	0	0	0
Otu413	Proteobacteria	Betaproteobacteria	Betaproteobacteria_unclassified	Betaproteobacteria_unclassified	Betaproteobacteria_unclassified			0	0	0	0	0	0	0	0	0	0	0	7	0	0	0	0	0	0	0
Otu414	Bacteria_unclassified	Bacteria_unclassified	Bacteria_unclassified	Bacteria_unclassified	Bacteria_unclassified			0	0	0	0	0	0	0	0	0	0	0	17	0	0	0	0	0	0	0
Otu417	Spirochaetes	Spirochaetia	Spirochaetales	Spirochaetaceae	Treponema			0	0	0	0	0	0	0	0	0	0	0	7	0	0	0	0	0	0	0
Otu419	Chloroflexi	Anaerolineae	Anaerolineales	Anaerolineaceae	Anaerolinea			0	0	0	0	0	0	0	0	0	0	0	17	0	0	0	0	0	0	0
Otu42	Firmicutes	Firmicutes_unclassified	Firmicutes_unclassified	Firmicutes_unclassified	Firmicutes_unclassified			16	146	176	331	162	482	186	214	2	0	3	0	0	0	0	0	0	0	0
Otu420	Firmicutes	Firmicutes_unclassified	Firmicutes_unclassified	Firmicutes_unclassified	Firmicutes_unclassified			12	0	0	0	0	3	0	0	0	14	0	0	0	0	0	0	0	0	0
Otu422	Firmicutes	Firmicutes_unclassified	Firmicutes_unclassified	Firmicutes_unclassified	Firmicutes_unclassified			0	0	0	0	0	0	0	0	0	0	0	23	0	0	0	0	0	0	0
Otu423	Bacteroidetes	Bacteroidetes_unclassified	Bacteroidetes_unclassified	Bacteroidetes_unclassified	Bacteroidetes_unclassified			0	0	0	0	0	0	0	0	0	0	0	1	0	0	0	0	0	0	0
Otu424	Firmicutes	Clostridia	Clostridiales	Clostridiales_unclassified	Clostridiales_unclassified			0	0	0	0	0	0	0	0	0	0	0	32	0	0	0	0	0	0	0
Otu425	Proteobacteria	Alphaproteobacteria	Rhizobiales	Rhizobiales_unclassified	Rhizobiales_unclassified			0	0	0	0	0	0	0	0	0	0	0	11	3	0	0	0	0	0	0
Otu426	Planctomycetes	Planctomycetia	Planctomycetales	Planctomycetaceae	Planctomycetaceae_unclassified			0	0	0	0	0	0	0	0	0	0	0	21	1	0	0	4	0	0	0
Otu427	Verrucomicrobia	Opitutae	Opitutales	Opitutaceae	Opitutus			0	0	0	0	0	0	0	0	0	0	0	14	0	0	0	0	0	0	0
Otu429	Bacteroidetes	Bacteroidia	Bacteroidales	Porphyromonadaceae	Porphyromonadaceae_unclassified			0	0	0	0	0	0	0	0	0	0	0	17	0	0	0	0	0	0	0
Otu43	Proteobacteria	Alphaproteobacteria	Rhodobacterales	Rhodobacteraceae	Rhodobacteraceae_unclassified			0	0	0	0	0	0	0	0	0	31	0	24	94	119	50	120	20	222	162
Otu430	Proteobacteria	Deltaproteobacteria	Desulfuromonadales	Geobacteraceae	Geobacter			0	0	0	0	0	0	0	0	0	0	0	34	0	0	0	0	0	0	0
Otu431	Proteobacteria	Alphaproteobacteria	Rhodobacterales	Rhodobacteraceae	Rhodobacteraceae_unclassified			0	0	0	0	0	0	0	0	0	0	0	56	5	0	3	2	0	2	0
Otu432	Bacteroidetes	Bacteroidia	Bacteroidales	Prolixibacteraceae	Prolixibacteraceae_unclassified			0	0	0	0	0	0	0	0	0	0	0	14	0	0	0	0	0	0	0
Otu434	Proteobacteria	Gammaproteobacteria	Xanthomonadales	Xanthomonadaceae	Arenimonas			0	0	0	0	0	0	0	0	0	0	0	7	0	0	0	0	0	0	0
Otu435	Firmicutes	Clostridia	Clostridiales	Clostridiales_unclassified	Clostridiales_unclassified			0	0	0	0	0	0	0	0	0	23	0	0	0	0	0	0	0	0	0
Otu437	Firmicutes	Clostridia	Clostridiales	Peptococcaceae_2	Peptococcaceae_2_unclassified			0	0	0	0	0	0	0	0	0	16	0	0	0	0	0	0	0	0	0
Otu438	Proteobacteria	Alphaproteobacteria	Sphingomonadales	Sphingomonadaceae	Sphingomonas			0	0	0	0	0	0	0	0	0	0	0	22	0	0	0	5	0	0	0
Otu439	Proteobacteria	Alphaproteobacteria	Rhizobiales	Rhizobiales_unclassified	Rhizobiales_unclassified			0	0	0	0	0	0	0	0	0	0	0	30	0	1	1	0	1	4	0
Otu440	Chloroflexi	Anaerolineae	Anaerolineales	Anaerolineaceae	Anaerolineaceae_unclassified			0	0	0	0	0	0	0	0	0	0	0	45	0	0	0	0	0	0	0
Otu441	Chloroflexi	Anaerolineae	Anaerolineales	Anaerolineaceae	Anaerolineaceae_unclassified			0	0	0	0	0	0	0	0	0	0	0	9	0	0	0	0	0	0	0
Otu442	Bacteroidetes	Bacteroidetes_unclassified	Bacteroidetes_unclassified	Bacteroidetes_unclassified	Bacteroidetes_unclassified			0	0	0	0	0	0	0	0	0	0	0	26	0	0	0	0	0	0	0
Otu443	Verrucomicrobia	Opitutae	Opitutales	Opitutaceae	Opitutus			0	0	0	0	0	0	0	0	0	0	0	26	0	0	0	0	0	0	0
Otu444	Acidobacteria	Acidobacteria_Gp17	Gp17	Gp17_unclassified	Gp17_unclassified			0	0	0	0	0	0	0	0	0	0	0	21	0	0	0	0	0	0	0
Otu445	Acidobacteria	Acidobacteria_Gp17	Gp17	Gp17_unclassified	Gp17_unclassified			0	0	0	0	0	0	0	0	0	0	0	23	0	0	0	0	0	0	0
Otu446	Proteobacteria	Gammaproteobacteria	Gammaproteobacteria_unclassified	Gammaproteobacteria_unclassified	Gammaproteobacteria_unclassified			0	0	0	0	0	0	0	0	0	0	0	32	0	0	0	0	0	0	0
Otu448	Bacteria_unclassified	Bacteria_unclassified	Bacteria_unclassified	Bacteria_unclassified	Bacteria_unclassified			0	0	0	0	0	0	0	0	0	0	0	12	0	0	0	0	0	0	0
Otu449	Bacteria_unclassified	Bacteria_unclassified	Bacteria_unclassified	Bacteria_unclassified	Bacteria_unclassified			0	0	0	0	0	0	0	0	0	0	0	2	4	8	22	21	3	5	21
Otu451	Lentisphaerae	Oligosphaeria	Oligosphaerales	Oligosphaeraceae	Oligosphaera			0	0	0	0	0	0	0	0	0	0	0	24	0	0	0	0	0	0	0
Otu452	Chloroflexi	Anaerolineae	Anaerolineales	Anaerolineaceae	Pelolinea			10	0	0	0	0	3	0	0	0	8	0	0	0	0	0	0	0	0	0
Otu453	Firmicutes	Clostridia	Clostridiales	Ruminococcaceae	Ruminococcaceae_unclassified			0	0	0	0	0	0	0	0	0	0	0	23	0	0	0	0	0	0	0
Otu454	Bacteroidetes	Bacteroidia	Bacteroidales	Prolixibacteraceae	Prolixibacteraceae_unclassified			5	18	10	0	0	0	0	0	0	0	0	0	0	0	0	0	0	0	0
Otu455	Candidatus_Saccharibacteria	Candidatus_Saccharibacteria_unclassified	Candidatus_Saccharibacteria_unclassified	Candidatus_Saccharibacteria_unclassified	Candidatus_Saccharibacteria_unclassified			0	0	0	0	0	0	0	0	0	0	0	49	0	0	0	0	0	0	0
Otu457	Firmicutes	Clostridia	Clostridiales	Clostridiales_unclassified	Clostridiales_unclassified			0	0	0	0	0	0	0	0	0	18	0	0	0	0	0	0	0	0	0
Otu458	Firmicutes	Clostridia	Clostridiales	Clostridiales_Incertae_Sedis_XI	Anaerococcus			0	0	0	0	0	0	0	0	0	19	0	0	0	0	0	0	0	0	0
Otu459	Chloroflexi	Chloroflexi_unclassified	Chloroflexi_unclassified	Chloroflexi_unclassified	Chloroflexi_unclassified			11	0	0	0	0	0	0	0	0	0	0	0	0	0	0	0	0	0	0
Otu46	Bacteria_unclassified	Bacteria_unclassified	Bacteria_unclassified	Bacteria_unclassified	Bacteria_unclassified			0	0	0	0	0	0	0	0	0	0	0	0	0	0	5	0	0	0	0
Otu460	Firmicutes	Clostridia	Clostridiales	Peptococcaceae_1	Peptococcaceae_1_unclassified			0	0	0	0	0	0	0	0	0	28	0	0	0	0	0	0	0	0	0
Otu461	Firmicutes	Clostridia	Clostridiales	Clostridiales_unclassified	Clostridiales_unclassified			0	0	0	0	0	0	0	0	0	0	0	18	0	0	0	0	0	0	0
Otu462	Acidobacteria	Holophagae	Holophagales	Holophagaceae	Holophagaceae_unclassified			0	0	0	0	0	0	0	0	0	0	0	60	0	0	0	0	0	0	0
Otu463	Proteobacteria	Deltaproteobacteria	Desulfuromonadales	Geobacteraceae	Geobacter			0	0	0	0	0	0	0	0	0	0	0	9	0	0	0	0	0	0	0
Otu464	Firmicutes	Clostridia	Clostridiales	Clostridiales_unclassified	Clostridiales_unclassified			0	0	0	0	0	0	0	0	0	0	0	7	2	0	0	0	0	0	0
Otu465	Parcubacteria	Parcubacteria_unclassified	Parcubacteria_unclassified	Parcubacteria_unclassified	Parcubacteria_unclassified			0	0	0	0	0	0	0	0	0	0	0	23	0	0	0	0	0	0	0
Otu466	Bacteroidetes	Bacteroidia	Bacteroidales	Bacteroidaceae	Bacteroides			0	0	0	0	0	0	0	0	0	0	0	5	0	0	0	0	0	0	0
Otu468	Planctomycetes	Planctomycetes_unclassified	Planctomycetes_unclassified	Planctomycetes_unclassified	Planctomycetes_unclassified			0	0	0	0	0	0	0	0	0	0	0	13	0	0	0	0	0	0	0
Otu469	Planctomycetes	Planctomycetia	Planctomycetales	Planctomycetaceae	Planctomycetaceae_unclassified			0	0	0	0	0	0	0	0	0	0	0	27	0	0	0	0	0	0	0
Otu47	Proteobacteria	Gammaproteobacteria	Xanthomonadales	Xanthomonadaceae	Xanthomonadaceae_unclassified			0	0	0	0	0	0	0	0	0	0	0	0	0	0	0	0	0	0	549
Otu470	Verrucomicrobia	Verrucomicrobiae	Verrucomicrobiales	Verrucomicrobiaceae	Luteolibacter			0	0	0	0	0	0	0	0	0	0	0	38	0	0	0	0	0	0	0
Otu473	Bacteria_unclassified	Bacteria_unclassified	Bacteria_unclassified	Bacteria_unclassified	Bacteria_unclassified			0	0	0	0	0	0	0	0	0	0	0	19	0	0	0	0	0	0	0
Otu474	Chloroflexi	Anaerolineae	Anaerolineales	Anaerolineaceae	Pelolinea			0	0	0	0	0	0	0	0	0	0	0	17	0	1	0	0	0	0	0
Otu475	Firmicutes	Clostridia	Clostridiales	Syntrophomonadaceae	Syntrophomonas			0	0	0	0	0	0	0	0	0	0	0	31	0	0	0	0	0	0	0
Otu476	Bacteroidetes	Bacteroidia	Bacteroidales	Bacteroidales_unclassified	Bacteroidales_unclassified			0	0	0	0	0	0	0	0	0	0	0	2	0	0	0	0	0	0	0
Otu477	Gemmatimonadetes	Gemmatimonadetes	Gemmatimonadales	Gemmatimonadaceae	Gemmatimonas			0	0	0	0	0	0	0	0	0	0	0	0	12	0	0	0	0	0	0
Otu478	Bacteroidetes	Cytophagia	Cytophagales	Cytophagales_unclassified	Cytophagales_unclassified			0	0	0	0	0	0	0	0	0	0	0	15	0	0	0	0	0	0	0
Otu479	Proteobacteria	Gammaproteobacteria	Xanthomonadales	Xanthomonadaceae	Luteimonas			0	0	0	0	0	0	0	0	0	0	0	0	0	0	0	0	16	0	0
Otu48	Bacteroidetes	Bacteroidia	Bacteroidales	Bacteroidales_unclassified	Bacteroidales_unclassified			67	71	68	20	13	33	3	328	0	0	0	0	0	0	0	0	0	0	0
Otu481	Firmicutes	Clostridia	Clostridiales	Peptostreptococcaceae	Clostridium_XI			0	0	0	0	0	0	0	0	0	0	0	16	17	4	0	1	12	0	0
Otu482	Firmicutes	Firmicutes_unclassified	Firmicutes_unclassified	Firmicutes_unclassified	Firmicutes_unclassified			0	0	0	0	0	0	0	0	0	0	0	4	0	3	0	0	0	0	0
Otu483	Parcubacteria	Parcubacteria_unclassified	Parcubacteria_unclassified	Parcubacteria_unclassified	Parcubacteria_unclassified			0	0	0	0	0	0	0	0	0	0	0	10	0	0	0	0	0	0	0
Otu484	Bacteroidetes	Bacteroidia	Bacteroidales	Bacteroidales_unclassified	Bacteroidales_unclassified			0	0	0	0	0	0	0	0	0	0	0	26	0	0	0	0	0	0	0
Otu485	Proteobacteria	Gammaproteobacteria	Gammaproteobacteria_unclassified	Gammaproteobacteria_unclassified	Gammaproteobacteria_unclassified			0	0	0	0	0	0	0	0	0	0	0	19	0	0	0	0	0	0	0
Otu486	Bacteroidetes	Bacteroidetes_unclassified	Bacteroidetes_unclassified	Bacteroidetes_unclassified	Bacteroidetes_unclassified			0	0	0	0	0	0	0	0	0	0	0	22	0	0	0	0	0	0	0
Otu487	Bacteroidetes	Bacteroidia	Bacteroidales	Prolixibacteraceae	Mangrovibacterium			0	0	0	0	0	0	0	0	0	0	0	17	0	0	0	0	0	0	0
Otu489	Proteobacteria	Alphaproteobacteria	Alphaproteobacteria_unclassified	Alphaproteobacteria_unclassified	Alphaproteobacteria_unclassified			0	0	0	0	0	0	6	0	0	18	0	0	0	0	0	0	0	0	0
Otu49	Actinobacteria	Actinobacteria	Actinomycetales	Nocardiaceae	Rhodococcus			32	1	0	7	5	8	24	16	1	604	2	0	6	0	0	0	3	0	0
Otu490	Actinobacteria	Actinobacteria	Actinomycetales	Microbacteriaceae	Microbacteriaceae_unclassified			0	0	0	0	0	3	4	11	0	18	0	0	7	0	0	0	0	0	0
Otu491	Firmicutes	Clostridia	Clostridiales	Ruminococcaceae	Saccharofermentans			0	0	0	0	0	0	0	0	0	0	0	29	0	0	0	0	0	0	0
Otu492	Proteobacteria	Deltaproteobacteria	Desulfobacterales	Desulfobulbaceae	Desulfocapsa			0	0	0	0	0	0	0	0	0	0	0	11	0	0	0	0	0	0	0
Otu493	Bacteroidetes	Sphingobacteriia	Sphingobacteriales	Chitinophagaceae	Terrimonas			0	0	0	0	0	0	0	0	0	0	0	15	0	0	0	0	0	0	0
Otu494	Actinobacteria	Actinobacteria	Actinomycetales	Microbacteriaceae	Microbacteriaceae_unclassified			0	0	0	0	0	0	0	0	0	0	0	13	0	0	0	0	2	0	0
Otu495	Bacteroidetes	Bacteroidetes_unclassified	Bacteroidetes_unclassified	Bacteroidetes_unclassified	Bacteroidetes_unclassified			0	0	0	0	0	0	0	0	0	0	0	8	0	0	0	0	0	0	0
Otu496	Firmicutes	Clostridia	Clostridiales	Ruminococcaceae	Ruminococcaceae_unclassified			0	0	0	0	0	0	0	0	0	0	0	0	0	5	2	9	0	0	0
Otu497	Proteobacteria	Alphaproteobacteria	Rhizobiales	Rhizobiales_unclassified	Rhizobiales_unclassified			0	0	0	0	0	0	0	0	0	0	0	5	0	0	0	0	0	0	0
Otu499	Proteobacteria	Alphaproteobacteria	Rhizobiales	Rhizobiales_unclassified	Rhizobiales_unclassified			0	0	0	0	0	0	0	0	0	0	0	8	0	0	0	0	2	0	0
Otu50	Lentisphaerae	Lentisphaeria	Victivallales	Victivallaceae	Victivallis			295	0	0	0	0	5	5	0	0	44	0	0	0	0	0	0	0	0	0
Otu500	Bacteria_unclassified	Bacteria_unclassified	Bacteria_unclassified	Bacteria_unclassified	Bacteria_unclassified			0	0	0	0	0	0	0	0	0	0	0	4	0	0	0	0	4	0	0
Otu501	Bacteroidetes	Bacteroidia	Bacteroidales	Bacteroidales_unclassified	Bacteroidales_unclassified			0	0	0	0	0	0	0	0	0	0	0	14	0	0	0	0	0	0	0
Otu502	Proteobacteria	Betaproteobacteria	Betaproteobacteria_unclassified	Betaproteobacteria_unclassified	Betaproteobacteria_unclassified			0	0	0	0	0	0	0	0	0	0	0	15	0	0	0	0	0	0	0
Otu503	Proteobacteria	Betaproteobacteria	Betaproteobacteria_unclassified	Betaproteobacteria_unclassified	Betaproteobacteria_unclassified			0	0	0	0	0	0	0	0	0	0	0	22	0	0	0	0	0	0	0
Otu504	Proteobacteria	Deltaproteobacteria	Deltaproteobacteria_unclassified	Deltaproteobacteria_unclassified	Deltaproteobacteria_unclassified			0	0	0	0	0	0	0	0	0	0	0	17	0	0	0	0	0	0	0
Otu505	Bacteroidetes	Bacteroidia	Bacteroidales	Porphyromonadaceae	Porphyromonadaceae_unclassified			6	0	0	0	0	0	0	0	0	0	0	0	0	3	4	3	0	0	0
Otu506	Bacteroidetes	Bacteroidetes_unclassified	Bacteroidetes_unclassified	Bacteroidetes_unclassified	Bacteroidetes_unclassified			12	0	0	0	0	0	0	0	0	0	0	13	0	0	0	0	0	0	0
Otu507	Firmicutes	Clostridia	Clostridiales	Clostridiales_unclassified	Clostridiales_unclassified			7	0	0	0	0	0	0	0	0	0	0	5	0	0	0	0	0	0	0
Otu508	Firmicutes	Clostridia	Clostridia_unclassified	Clostridia_unclassified	Clostridia_unclassified			7	0	0	0	0	0	0	0	0	10	0	0	0	0	0	0	0	0	0
Otu510	Bacteria_unclassified	Bacteria_unclassified	Bacteria_unclassified	Bacteria_unclassified	Bacteria_unclassified			0	0	0	0	0	0	0	0	0	0	0	4	2	0	0	0	0	0	0
Otu511	Bacteria_unclassified	Bacteria_unclassified	Bacteria_unclassified	Bacteria_unclassified	Bacteria_unclassified			0	0	0	0	0	0	0	0	0	0	0	3	0	0	0	0	0	0	0
Otu512	Bacteria_unclassified	Bacteria_unclassified	Bacteria_unclassified	Bacteria_unclassified	Bacteria_unclassified			0	0	0	0	0	0	0	0	0	0	0	3	0	0	0	0	0	0	0
Otu513	Bacteria_unclassified	Bacteria_unclassified	Bacteria_unclassified	Bacteria_unclassified	Bacteria_unclassified			0	0	0	0	0	0	0	0	0	0	0	8	0	0	0	0	0	0	0
Otu514	Firmicutes	Bacilli	Bacillales	Alicyclobacillaceae	Alicyclobacillus			0	0	0	0	0	0	0	4	0	13	0	0	0	0	0	0	0	0	0
Otu515	Proteobacteria	Gammaproteobacteria	Alteromonadales	Alteromonadaceae	Alteromonadaceae_unclassified			0	0	0	0	0	0	0	0	0	0	0	11	0	0	0	0	0	0	0
Otu516	Acidobacteria	Acidobacteria_Gp22	Gp22	Gp22_unclassified	Gp22_unclassified			0	0	0	0	0	0	0	0	0	0	0	20	0	0	0	0	0	0	0
Otu518	Cyanobacteria/Chloroplast	Chloroplast	Chloroplast	Streptophyta	Streptophyta_unclassified			0	0	0	0	0	0	1	0	0	34	0	2	0	0	0	0	0	0	0
Otu519	Acidobacteria	Acidobacteria_Gp6	Gp6	Gp6_unclassified	Gp6_unclassified			9	0	0	0	0	5	0	5	0	13	0	0	0	0	0	0	0	0	0
Otu520	Armatimonadetes	Armatimonadetes_gp5	Armatimonadetes_gp5_unclassified	Armatimonadetes_gp5_unclassified	Armatimonadetes_gp5_unclassified			0	0	0	0	0	0	0	0	0	0	0	1	0	0	0	0	0	0	0
Otu521	Proteobacteria	Betaproteobacteria	Betaproteobacteria_unclassified	Betaproteobacteria_unclassified	Betaproteobacteria_unclassified			0	0	0	0	0	0	0	0	0	0	0	2	0	0	0	0	0	0	0
Otu522	Firmicutes	Bacilli	Lactobacillales	Streptococcaceae	Streptococcus			0	0	0	0	0	0	0	0	0	11	0	0	0	0	0	0	0	0	0
Otu523	Bacteria_unclassified	Bacteria_unclassified	Bacteria_unclassified	Bacteria_unclassified	Bacteria_unclassified			0	0	0	0	0	0	0	0	0	0	0	38	0	0	0	0	0	0	0
Otu524	Cloacimonetes	Candidatus_Cloacamonas	Candidatus_Cloacamonas_unclassified	Candidatus_Cloacamonas_unclassified	Candidatus_Cloacamonas_unclassified			0	0	0	0	0	0	0	0	0	0	0	15	0	0	0	0	0	0	0
Otu525	Firmicutes	Clostridia	Clostridiales	Lachnospiraceae	Clostridium_XlVa			4	0	0	0	0	0	0	0	0	15	0	0	0	0	0	0	0	0	0
Otu526	Proteobacteria	Deltaproteobacteria	Desulfobacterales	Desulfobacteraceae	Desulfobacteraceae_unclassified			5	0	0	0	0	0	0	0	0	0	0	0	0	0	0	0	0	0	0
Otu528	Firmicutes	Clostridia	Clostridiales	Clostridiales_unclassified	Clostridiales_unclassified			0	0	0	0	0	0	0	0	0	0	0	0	0	0	0	0	0	10	0
Otu530	Proteobacteria	Alphaproteobacteria	Caulobacterales	Caulobacteraceae	Caulobacteraceae_unclassified			0	0	0	0	0	0	0	0	0	0	0	16	0	0	0	0	0	0	0
Otu532	Actinobacteria	Actinobacteria	Acidimicrobiales	Acidimicrobiaceae	Ilumatobacter			0	0	0	0	0	0	0	0	0	0	0	22	0	0	0	0	3	0	0
Otu533	Actinobacteria	Actinobacteria	Bifidobacteriales	Bifidobacteriaceae	Bifidobacterium			0	0	0	0	0	0	0	0	0	0	3	0	0	0	0	0	0	0	0
Otu534	Proteobacteria	Gammaproteobacteria	Gammaproteobacteria_unclassified	Gammaproteobacteria_unclassified	Gammaproteobacteria_unclassified			0	0	0	0	0	0	0	0	0	0	0	20	0	0	0	0	0	0	0
Otu535	Bacteroidetes	Bacteroidia	Bacteroidales	Bacteroidales_unclassified	Bacteroidales_unclassified			0	0	0	0	0	0	0	0	0	0	0	18	0	0	0	0	0	0	0
Otu536	Proteobacteria	Alphaproteobacteria	Alphaproteobacteria_unclassified	Alphaproteobacteria_unclassified	Alphaproteobacteria_unclassified			0	0	0	0	0	0	0	0	0	0	0	13	0	0	0	0	0	0	0
Otu537	Bacteria_unclassified	Bacteria_unclassified	Bacteria_unclassified	Bacteria_unclassified	Bacteria_unclassified			0	0	0	0	0	0	0	0	0	0	0	6	0	0	0	0	0	0	0
Otu538	Proteobacteria	Deltaproteobacteria	Desulfuromonadales	Geobacteraceae	Geobacter			0	0	0	0	0	0	0	0	0	0	0	7	0	0	0	0	0	0	0
Otu539	Chloroflexi	Anaerolineae	Anaerolineales	Anaerolineaceae	Anaerolineaceae_unclassified			0	0	0	0	0	0	0	0	0	0	0	8	0	0	0	0	0	0	0
Otu54	Bacteroidetes	Bacteroidetes_unclassified	Bacteroidetes_unclassified	Bacteroidetes_unclassified	Bacteroidetes_unclassified			0	0	0	0	0	0	0	0	0	0	0	0	124	60	0	0	0	0	0
Otu541	Bacteria_unclassified	Bacteria_unclassified	Bacteria_unclassified	Bacteria_unclassified	Bacteria_unclassified			0	0	0	0	0	0	0	0	0	0	0	5	0	0	0	0	0	0	0
Otu542	Bacteria_unclassified	Bacteria_unclassified	Bacteria_unclassified	Bacteria_unclassified	Bacteria_unclassified			0	0	0	0	0	0	0	0	0	0	0	19	0	0	0	0	0	0	0
Otu543	Bacteroidetes	Bacteroidia	Bacteroidales	Bacteroidales_unclassified	Bacteroidales_unclassified			0	0	0	0	0	0	0	0	0	0	0	6	0	0	0	0	0	0	0
Otu544	Bacteroidetes	Bacteroidia	Bacteroidales	Bacteroidales_unclassified	Bacteroidales_unclassified			0	0	0	0	0	0	0	0	0	0	0	2	0	0	0	0	0	0	0
Otu545	Chloroflexi	Anaerolineae	Anaerolineales	Anaerolineaceae	Anaerolineaceae_unclassified			0	0	0	0	0	0	0	0	0	0	0	23	0	0	0	0	0	0	0
Otu546	Proteobacteria	Alphaproteobacteria	Rhodospirillales	Rhodospirillales_unclassified	Rhodospirillales_unclassified			0	0	0	0	0	0	0	0	0	0	0	3	0	0	0	0	0	0	0
Otu547	Firmicutes	Clostridia	Clostridiales	Ruminococcaceae	Ruminococcaceae_unclassified			8	1	8	3	0	1	0	0	0	0	0	59	0	8	1	9	8	0	0
Otu548	Chloroflexi	Caldilineae	Caldilineales	Caldilineaceae	Caldilineaceae_unclassified			0	0	0	0	0	0	0	0	0	0	0	20	0	0	0	0	0	0	0
Otu550	Bacteria_unclassified	Bacteria_unclassified	Bacteria_unclassified	Bacteria_unclassified	Bacteria_unclassified			0	0	0	0	0	0	0	0	0	0	0	9	0	0	0	0	0	0	0
Otu551	Bacteria_unclassified	Bacteria_unclassified	Bacteria_unclassified	Bacteria_unclassified	Bacteria_unclassified			0	0	0	0	0	0	0	0	0	0	0	1	0	0	0	0	0	0	0
Otu552	Proteobacteria	Betaproteobacteria	Gallionellales	Gallionellaceae	Sideroxydans			0	0	0	0	0	0	0	0	0	0	0	6	0	0	0	0	0	0	0
Otu553	Bacteria_unclassified	Bacteria_unclassified	Bacteria_unclassified	Bacteria_unclassified	Bacteria_unclassified			0	0	0	0	0	0	0	0	0	0	0	14	0	0	0	0	0	0	0
Otu554	Proteobacteria	Deltaproteobacteria	Desulfuromonadales	Geobacteraceae	Geobacter			0	0	0	0	0	0	0	0	0	0	0	17	0	0	0	0	0	0	0
Otu555	Proteobacteria	Alphaproteobacteria	Rhizobiales	Beijerinckiaceae	Chelatococcus			0	0	0	0	0	0	0	0	0	14	0	0	0	0	0	0	0	0	0
Otu556	Proteobacteria	Alphaproteobacteria	Rhodospirillales	Acetobacteraceae	Craurococcus			0	0	0	0	0	0	0	0	0	14	0	0	0	0	0	0	0	0	0
Otu557	Acidobacteria	Acidobacteria_Gp6	Gp6	Gp6_unclassified	Gp6_unclassified			0	0	0	0	0	0	0	0	0	0	0	21	0	0	0	0	0	0	0
Otu558	Firmicutes	Firmicutes_unclassified	Firmicutes_unclassified	Firmicutes_unclassified	Firmicutes_unclassified			0	0	0	0	0	0	0	0	0	0	0	18	0	0	0	2	0	0	0
Otu559	Firmicutes	Clostridia	Clostridiales	Clostridiaceae_1	Clostridium_sensu_stricto			11	0	0	0	0	0	0	0	0	0	0	0	3	1	1	0	0	0	0
Otu560	Actinobacteria	Actinobacteria	Acidimicrobiales	Acidimicrobiaceae	Ilumatobacter			0	0	0	0	0	0	0	0	0	0	0	14	5	0	0	0	0	2	0
Otu562	Fusobacteria	Fusobacteriia	Fusobacteriales	Leptotrichiaceae	Leptotrichia			0	0	0	0	0	0	0	0	0	10	0	0	0	0	0	0	0	0	0
Otu565	Bacteroidetes	Bacteroidetes_unclassified	Bacteroidetes_unclassified	Bacteroidetes_unclassified	Bacteroidetes_unclassified			0	0	0	0	0	0	0	0	0	0	0	16	0	0	0	0	0	0	0
Otu566	Bacteroidetes	Sphingobacteriia	Sphingobacteriales	Sphingobacteriales_unclassified	Sphingobacteriales_unclassified			0	0	0	0	0	0	0	0	0	0	0	10	0	0	0	0	0	0	0
Otu567	Bacteroidetes	Cytophagia	Cytophagales	Cytophagaceae	Adhaeribacter			0	0	0	0	0	0	0	0	0	0	0	10	0	0	0	0	0	0	0
Otu568	Bacteria_unclassified	Bacteria_unclassified	Bacteria_unclassified	Bacteria_unclassified	Bacteria_unclassified			0	0	0	0	0	0	0	0	0	0	0	11	0	0	2	0	0	0	0
Otu569	Actinobacteria	Actinobacteria	Actinomycetales	Actinomycetales_unclassified	Actinomycetales_unclassified			0	0	0	0	0	0	0	0	0	0	0	16	4	0	0	0	3	0	0
Otu57	Proteobacteria	Betaproteobacteria	Burkholderiales	Alcaligenaceae	Achromobacter			249	4	1	0	0	6	14	24	0	68	0	0	0	0	0	0	0	0	0
Otu570	Parcubacteria	Parcubacteria_unclassified	Parcubacteria_unclassified	Parcubacteria_unclassified	Parcubacteria_unclassified			0	0	0	0	0	0	0	0	0	0	0	46	0	0	0	0	0	0	0
Otu571	Bacteria_unclassified	Bacteria_unclassified	Bacteria_unclassified	Bacteria_unclassified	Bacteria_unclassified			0	0	0	0	0	0	0	0	0	0	0	4	0	0	0	0	0	0	0
Otu572	Parcubacteria	Parcubacteria_unclassified	Parcubacteria_unclassified	Parcubacteria_unclassified	Parcubacteria_unclassified			0	0	0	0	0	0	0	0	0	0	0	13	0	0	0	0	0	0	0
Otu573	Spirochaetes	Spirochaetia	Spirochaetales	Spirochaetaceae	Treponema			0	0	0	0	0	0	0	0	0	0	0	8	0	0	0	0	0	0	0
Otu574	Synergistetes	Synergistia	Synergistales	Synergistaceae	Synergistaceae_unclassified			0	0	0	0	0	0	0	0	0	0	0	10	0	0	3	0	0	3	0
Otu575	Acidobacteria	Acidobacteria_Gp16	Gp16	Gp16_unclassified	Gp16_unclassified			0	0	0	0	0	0	0	0	0	0	0	19	3	0	0	1	1	0	0
Otu576	Proteobacteria	Alphaproteobacteria	Alphaproteobacteria_unclassified	Alphaproteobacteria_unclassified	Alphaproteobacteria_unclassified			0	0	0	0	0	0	0	0	0	0	0	2	0	0	0	0	0	0	0
Otu577	Spirochaetes	Spirochaetia	Spirochaetales	Spirochaetaceae	Treponema			0	0	0	0	0	0	0	0	0	0	0	18	0	0	0	0	0	0	0
Otu578	Proteobacteria	Betaproteobacteria	Betaproteobacteria_unclassified	Betaproteobacteria_unclassified	Betaproteobacteria_unclassified			0	0	0	0	0	0	0	0	0	0	0	13	0	0	0	0	0	0	0
Otu579	Bacteroidetes	Bacteroidia	Bacteroidales	Porphyromonadaceae	Porphyromonadaceae_unclassified			0	0	0	0	0	0	0	0	0	0	0	19	0	0	0	0	0	0	0
Otu58	Proteobacteria	Gammaproteobacteria	Xanthomonadales	Xanthomonadaceae	Aquimonas			0	0	0	0	0	0	0	0	0	11	0	0	0	19	0	0	1	246	0
Otu580	Bacteria_unclassified	Bacteria_unclassified	Bacteria_unclassified	Bacteria_unclassified	Bacteria_unclassified			0	0	0	0	0	0	0	0	0	0	0	12	0	0	0	0	0	0	0
Otu581	Spirochaetes	Spirochaetia	Spirochaetales	Spirochaetaceae	Treponema			0	0	0	0	0	0	0	0	0	0	0	26	0	0	1	0	0	0	0
Otu582	Chloroflexi	Anaerolineae	Anaerolineales	Anaerolineaceae	Anaerolineaceae_unclassified			0	0	0	0	0	0	0	0	0	0	0	24	0	0	0	0	0	0	0
Otu583	Bacteroidetes	Bacteroidetes_unclassified	Bacteroidetes_unclassified	Bacteroidetes_unclassified	Bacteroidetes_unclassified			0	0	0	0	0	0	0	0	0	0	0	35	0	0	0	0	0	0	0
Otu585	Spirochaetes	Spirochaetia	Spirochaetales	Spirochaetaceae	Spirochaetaceae_unclassified			0	0	0	0	0	0	0	0	0	0	0	17	0	0	0	0	0	0	0
Otu588	Actinobacteria	Actinobacteria	Actinomycetales	Cellulomonadaceae	Actinotalea			15	0	0	0	1	0	0	0	0	0	0	5	0	0	1	5	0	6	1
Otu589	Proteobacteria	Betaproteobacteria	Rhodocyclales	Rhodocyclaceae	Rhodocyclaceae_unclassified			0	0	0	0	0	0	0	0	0	0	0	17	0	0	0	0	0	0	0
Otu590	Firmicutes	Clostridia	Clostridiales	Clostridiales_unclassified	Clostridiales_unclassified			10	0	0	0	0	0	0	0	0	0	0	6	0	0	0	0	0	0	0
Otu591	Firmicutes	Clostridia	Clostridiales	Peptococcaceae_1	Desulfosporosinus			7	0	0	0	0	0	0	0	0	0	0	0	0	0	0	0	0	0	0
Otu592	Proteobacteria	Alphaproteobacteria	Sphingomonadales	Sphingomonadales_unclassified	Sphingomonadales_unclassified			0	0	0	0	0	0	0	0	0	0	0	7	0	0	0	0	0	0	0
Otu593	Actinobacteria	Actinobacteria	Actinobacteria_unclassified	Actinobacteria_unclassified	Actinobacteria_unclassified			0	0	0	0	0	0	0	0	0	0	0	17	4	0	0	0	0	0	0
Otu594	Bacteroidetes	Bacteroidia	Bacteroidales	Prolixibacteraceae	Prolixibacteraceae_unclassified			0	0	0	0	0	0	0	0	0	0	0	11	0	0	0	0	0	0	0
Otu595	Proteobacteria	Alphaproteobacteria	Rhizobiales	Hyphomicrobiaceae	Hyphomicrobium			0	0	0	0	0	0	0	0	0	0	0	16	0	1	0	0	0	0	0
Otu596	Chloroflexi	Anaerolineae	Anaerolineales	Anaerolineaceae	Anaerolineaceae_unclassified			0	0	0	0	0	0	0	0	0	0	0	15	0	0	0	0	0	0	0
Otu597	Chloroflexi	Anaerolineae	Anaerolineales	Anaerolineaceae	Anaerolineaceae_unclassified			0	0	0	0	0	0	0	0	0	0	0	5	0	0	0	0	0	0	0
Otu598	Chloroflexi	Chloroflexi_unclassified	Chloroflexi_unclassified	Chloroflexi_unclassified	Chloroflexi_unclassified			0	0	0	0	0	0	0	0	0	0	0	3	0	0	0	0	0	0	0
Otu599	Firmicutes	Clostridia	Clostridiales	Peptococcaceae_2	Peptococcaceae_2_unclassified			0	0	0	0	0	0	0	0	0	0	0	24	0	0	0	0	0	0	0
Otu60	Proteobacteria	Gammaproteobacteria	Chromatiales	Chromatiales_unclassified	Chromatiales_unclassified			230	10	7	0	2	2	2	0	0	11	0	0	0	0	0	0	0	0	0
Otu601	Actinobacteria	Actinobacteria	Acidimicrobiales	Acidimicrobiales_unclassified	Acidimicrobiales_unclassified			0	0	0	0	0	0	0	0	0	0	0	17	0	0	0	0	0	0	0
Otu602	Bacteroidetes	Sphingobacteriia	Sphingobacteriales	Chitinophagaceae	Parasegetibacter			0	0	0	0	0	0	0	0	0	0	0	2	0	0	0	0	0	0	0
Otu603	Chloroflexi	Chloroflexi_unclassified	Chloroflexi_unclassified	Chloroflexi_unclassified	Chloroflexi_unclassified			0	0	0	0	0	0	0	0	0	0	0	12	0	0	0	0	0	0	0
Otu604	Firmicutes	Clostridia	Clostridiales	Clostridiales_unclassified	Clostridiales_unclassified			0	5	2	0	0	0	0	0	0	15	0	0	0	0	0	0	0	0	0
Otu606	Proteobacteria	Gammaproteobacteria	Xanthomonadales	Xanthomonadaceae	Arenimonas			0	0	0	0	0	0	0	0	0	0	0	11	0	0	0	0	0	0	0
Otu607	Proteobacteria	Deltaproteobacteria	Syntrophobacterales	Syntrophaceae	Syntrophus			0	0	0	0	0	0	0	0	0	0	0	13	0	0	0	0	0	0	0
Otu608	Proteobacteria	Deltaproteobacteria	Syntrophobacterales	Syntrophaceae	Syntrophaceae_unclassified			0	0	0	0	0	0	0	0	0	0	0	15	0	0	0	0	0	0	0
Otu609	Acidobacteria	Acidobacteria_Gp7	Gp7	Gp7_unclassified	Gp7_unclassified			0	0	0	0	0	0	0	0	0	0	0	5	0	0	0	0	0	0	0
Otu61	Firmicutes	Clostridia	Clostridiales	Peptococcaceae_2	Peptococcaceae_2_unclassified			0	0	0	0	0	0	0	0	0	0	0	387	17	17	6	4	6	0	0
Otu610	Proteobacteria	Deltaproteobacteria	Syntrophobacterales	Syntrophaceae	Smithella			1	0	0	0	0	0	0	0	0	0	0	33	0	0	0	0	0	0	0
Otu611	Firmicutes	Clostridia	Clostridiales	Ruminococcaceae	Ruminococcaceae_unclassified			0	0	0	0	0	0	0	0	0	0	0	5	0	0	0	0	0	0	0
Otu614	Parcubacteria	Parcubacteria_unclassified	Parcubacteria_unclassified	Parcubacteria_unclassified	Parcubacteria_unclassified			0	0	0	0	0	0	0	0	0	0	0	7	0	0	0	0	0	0	0
Otu615	Proteobacteria	Deltaproteobacteria	Myxococcales	Myxococcales_unclassified	Myxococcales_unclassified			0	0	0	0	0	0	0	0	0	0	0	19	0	0	0	0	0	0	0
Otu616	Proteobacteria	Deltaproteobacteria	Myxococcales	Myxococcales_unclassified	Myxococcales_unclassified			0	0	0	0	0	0	0	0	0	0	0	10	0	0	0	0	0	0	0
Otu617	Proteobacteria	Alphaproteobacteria	Rhodospirillales	Acetobacteraceae	Acetobacteraceae_unclassified			0	0	0	0	0	0	0	0	0	0	0	2	0	0	0	0	0	0	0
Otu619	Proteobacteria	Betaproteobacteria	Betaproteobacteria_unclassified	Betaproteobacteria_unclassified	Betaproteobacteria_unclassified			3	0	0	0	0	0	0	0	0	0	0	0	0	0	0	0	0	0	0
Otu620	Proteobacteria	Deltaproteobacteria	Myxococcales	Cystobacteraceae	Anaeromyxobacter			0	0	0	0	0	0	0	0	0	0	0	12	0	0	0	0	0	0	0
Otu621	Chloroflexi	Chloroflexi_unclassified	Chloroflexi_unclassified	Chloroflexi_unclassified	Chloroflexi_unclassified			0	0	0	0	0	0	0	0	0	0	0	13	13	1	0	2	4	0	0
Otu622	Parcubacteria	Parcubacteria_unclassified	Parcubacteria_unclassified	Parcubacteria_unclassified	Parcubacteria_unclassified			0	0	0	0	0	0	0	0	0	0	0	5	0	0	0	0	0	0	0
Otu624	Bacteroidetes	Bacteroidia	Bacteroidales	Bacteroidaceae	Anaerorhabdus			0	0	0	0	0	0	0	0	0	0	0	5	0	0	0	0	0	0	0
Otu625	Actinobacteria	Actinobacteria	Actinomycetales	Corynebacteriaceae	Corynebacterium			0	0	0	0	0	0	0	0	0	11	0	0	0	0	0	0	0	0	0
Otu626	Firmicutes	Clostridia	Clostridia_unclassified	Clostridia_unclassified	Clostridia_unclassified			4	0	0	0	0	1	0	1	0	2	0	0	0	0	0	0	0	0	0
Otu627	Proteobacteria	Gammaproteobacteria	Xanthomonadales	Xanthomonadaceae	Xanthomonadaceae_unclassified			0	0	0	0	0	0	0	0	0	0	0	4	0	0	1	0	0	0	0
Otu628	Bacteroidetes	Bacteroidetes_unclassified	Bacteroidetes_unclassified	Bacteroidetes_unclassified	Bacteroidetes_unclassified			0	0	0	0	0	0	0	0	0	0	0	1	0	0	0	0	0	0	0
Otu629	Bacteria_unclassified	Bacteria_unclassified	Bacteria_unclassified	Bacteria_unclassified	Bacteria_unclassified			0	0	0	0	0	0	0	0	0	0	0	20	0	0	0	0	0	0	0
Otu630	Bacteria_unclassified	Bacteria_unclassified	Bacteria_unclassified	Bacteria_unclassified	Bacteria_unclassified			0	0	0	0	0	0	0	0	0	0	0	11	0	0	0	0	0	0	0
Otu631	Bacteroidetes	Bacteroidia	Bacteroidales	Marinilabiliaceae	Marinilabiliaceae_unclassified			0	0	0	0	0	0	0	0	0	0	0	16	0	0	0	0	0	0	0
Otu632	Proteobacteria	Betaproteobacteria	Betaproteobacteria_unclassified	Betaproteobacteria_unclassified	Betaproteobacteria_unclassified			0	0	0	0	0	0	0	0	0	0	0	23	0	0	0	0	0	0	0
Otu633	Proteobacteria	Betaproteobacteria	Betaproteobacteria_unclassified	Betaproteobacteria_unclassified	Betaproteobacteria_unclassified			0	0	0	0	0	0	0	0	0	0	0	3	0	0	0	0	0	0	0
Otu634	Bacteroidetes	Bacteroidia	Bacteroidales	Porphyromonadaceae	Porphyromonadaceae_unclassified			9	0	0	0	0	5	1	4	0	9	0	0	0	0	0	0	0	0	0
Otu635	Proteobacteria	Gammaproteobacteria	Alteromonadales	Alteromonadaceae	Haliea			0	0	0	0	0	0	0	0	0	0	0	16	0	0	0	0	0	0	0
Otu636	Acidobacteria	Acidobacteria_Gp6	Gp6	Gp6_unclassified	Gp6_unclassified			0	0	0	0	0	0	0	0	0	0	0	13	0	0	0	0	0	0	0
Otu637	Bacteria_unclassified	Bacteria_unclassified	Bacteria_unclassified	Bacteria_unclassified	Bacteria_unclassified			0	0	0	0	0	0	0	0	0	0	0	7	0	0	0	0	0	0	0
Otu638	Bacteria_unclassified	Bacteria_unclassified	Bacteria_unclassified	Bacteria_unclassified	Bacteria_unclassified			0	0	0	0	0	0	0	0	0	0	0	4	0	0	0	0	0	0	0
Otu639	Planctomycetes	Planctomycetia	Planctomycetales	Planctomycetaceae	Pirellula			0	0	0	0	0	0	0	0	0	0	0	13	0	0	0	0	0	0	0
Otu64	Proteobacteria	Betaproteobacteria	Burkholderiales	Comamonadaceae	Hydrogenophaga			0	0	0	0	0	0	0	0	0	0	0	14	0	0	0	0	0	0	0
Otu640	Bacteroidetes	Bacteroidia	Bacteroidales	Prolixibacteraceae	Prolixibacteraceae_unclassified			0	0	0	0	0	0	0	0	0	0	0	9	0	0	0	0	0	0	0
Otu641	Bacteria_unclassified	Bacteria_unclassified	Bacteria_unclassified	Bacteria_unclassified	Bacteria_unclassified			0	0	0	0	0	0	0	0	0	0	0	5	0	0	0	3	0	0	0
Otu643	Proteobacteria	Deltaproteobacteria	Desulfobacterales	Desulfobulbaceae	Desulfobulbaceae_unclassified			0	0	0	0	0	0	0	0	0	0	0	7	0	0	0	0	0	0	0
Otu644	Latescibacteria	Latescibacteria_unclassified	Latescibacteria_unclassified	Latescibacteria_unclassified	Latescibacteria_unclassified			0	0	0	0	0	0	0	0	0	0	0	8	0	0	0	0	0	0	0
Otu646	Chloroflexi	Caldilineae	Caldilineales	Caldilineaceae	Caldilineaceae_unclassified			0	0	0	0	0	0	0	0	0	0	0	9	0	0	0	0	0	0	0
Otu647	Bacteria_unclassified	Bacteria_unclassified	Bacteria_unclassified	Bacteria_unclassified	Bacteria_unclassified			0	0	0	0	0	0	0	0	0	0	0	9	0	0	0	0	0	0	0
Otu648	Bacteroidetes	Bacteroidia	Bacteroidales	Porphyromonadaceae	Porphyromonadaceae_unclassified			0	0	0	0	0	0	0	0	0	0	0	9	0	0	0	0	0	0	0
Otu649	Firmicutes	Clostridia	Clostridiales	Clostridiales_Incertae_Sedis_XI	Tissierella			0	0	0	0	0	0	0	0	0	0	0	13	0	0	0	2	0	0	0
Otu65	Proteobacteria	Deltaproteobacteria	Desulfuromonadales	Geobacteraceae	Geobacter			0	0	0	0	0	0	0	0	0	0	0	407	0	0	0	0	0	0	0
Otu650	Proteobacteria	Alphaproteobacteria	Sphingomonadales	Sphingomonadales_unclassified	Sphingomonadales_unclassified			0	0	0	0	0	0	0	0	0	0	0	1	0	0	0	0	0	0	0
Otu651	Bacteroidetes	Bacteroidetes_unclassified	Bacteroidetes_unclassified	Bacteroidetes_unclassified	Bacteroidetes_unclassified			0	0	0	0	0	0	0	0	0	0	0	13	0	0	0	0	0	0	0
Otu652	Actinobacteria	Actinobacteria	Acidimicrobiales	Acidimicrobiales_unclassified	Acidimicrobiales_unclassified			0	0	0	0	0	0	0	0	0	0	0	10	0	0	0	0	0	0	0
Otu654	Bacteroidetes	Bacteroidia	Bacteroidales	Prolixibacteraceae	Prolixibacteraceae_unclassified			3	7	0	0	0	0	0	0	0	0	0	0	0	0	0	0	0	0	0
Otu655	Bacteria_unclassified	Bacteria_unclassified	Bacteria_unclassified	Bacteria_unclassified	Bacteria_unclassified			0	0	0	0	0	0	0	0	0	0	0	3	0	0	0	0	0	0	0
Otu657	Bacteria_unclassified	Bacteria_unclassified	Bacteria_unclassified	Bacteria_unclassified	Bacteria_unclassified			10	0	0	0	0	0	0	0	0	0	0	0	0	0	0	0	0	0	0
Otu658	Proteobacteria	Betaproteobacteria	Gallionellales	Gallionellaceae	Gallionella			0	0	0	0	0	0	0	0	0	0	0	1	0	0	0	0	0	0	0
Otu659	Chloroflexi	Anaerolineae	Anaerolineales	Anaerolineaceae	Anaerolineaceae_unclassified			0	0	0	0	0	0	0	0	0	0	0	10	0	0	0	0	0	0	0
Otu660	Candidatus_Saccharibacteria	Candidatus_Saccharibacteria_unclassified	Candidatus_Saccharibacteria_unclassified	Candidatus_Saccharibacteria_unclassified	Candidatus_Saccharibacteria_unclassified			0	0	0	0	0	0	0	0	0	0	0	3	0	0	0	0	0	0	0
Otu661	Proteobacteria	Gammaproteobacteria	Xanthomonadales	Xanthomonadaceae	Luteimonas			0	0	0	0	0	0	0	0	0	0	0	0	0	7	1	4	0	0	0
Otu662	Firmicutes	Clostridia	Clostridiales	Ruminococcaceae	Faecalibacterium			0	0	0	0	1	0	0	0	0	0	0	0	0	0	0	0	0	0	0
Otu663	Proteobacteria	Betaproteobacteria	Betaproteobacteria_unclassified	Betaproteobacteria_unclassified	Betaproteobacteria_unclassified			0	0	0	0	0	0	0	0	0	0	0	2	0	0	0	0	0	0	0
Otu664	Proteobacteria	Alphaproteobacteria	Rhizobiales	Rhizobiales_unclassified	Rhizobiales_unclassified			0	0	0	0	0	0	0	0	0	0	0	10	2	0	0	0	1	3	0
Otu665	Planctomycetes	Planctomycetia	Planctomycetales	Planctomycetaceae	Planctomycetaceae_unclassified			0	0	0	0	0	0	0	0	0	0	0	4	1	0	4	0	0	0	0
Otu666	Actinobacteria	Actinobacteria	Actinomycetales	Nocardioidaceae	Nocardioides			0	0	0	0	0	0	0	0	0	0	0	22	0	1	0	0	0	0	0
Otu667	Proteobacteria	Alphaproteobacteria	Sphingomonadales	Sphingomonadaceae	Polymorphobacter			0	0	0	0	0	0	0	0	0	0	0	2	0	0	0	0	0	0	0
Otu668	Firmicutes	Negativicutes	Selenomonadales	Veillonellaceae	Veillonellaceae_unclassified			0	0	0	0	0	0	0	0	0	0	0	9	0	1	1	0	0	2	0
Otu669	Bacteria_unclassified	Bacteria_unclassified	Bacteria_unclassified	Bacteria_unclassified	Bacteria_unclassified			0	0	0	0	0	0	0	0	0	0	0	10	0	0	0	0	0	0	0
Otu670	Elusimicrobia	Endomicrobia	Candidatus_Endomicrobium	Candidatus_Endomicrobium_unclassified	Candidatus_Endomicrobium_unclassified			0	0	0	0	0	0	0	0	0	0	0	15	0	0	0	0	0	0	0
Otu671	Acidobacteria	Acidobacteria_Gp18	Gp18	Gp18_unclassified	Gp18_unclassified			0	0	0	0	0	0	0	0	0	0	0	13	0	0	0	0	0	0	0
Otu672	Proteobacteria	Deltaproteobacteria	Myxococcales	Myxococcales_unclassified	Myxococcales_unclassified			0	0	0	0	0	0	0	0	0	0	0	39	0	0	0	0	0	0	0
Otu673	Proteobacteria	Gammaproteobacteria	Gammaproteobacteria_unclassified	Gammaproteobacteria_unclassified	Gammaproteobacteria_unclassified			0	0	0	0	0	0	0	0	0	0	0	3	0	0	0	0	0	0	0
Otu674	Proteobacteria	Gammaproteobacteria	Gammaproteobacteria_unclassified	Gammaproteobacteria_unclassified	Gammaproteobacteria_unclassified			0	0	0	0	0	0	0	0	0	0	0	2	0	0	0	0	0	0	0
Otu675	Bacteria_unclassified	Bacteria_unclassified	Bacteria_unclassified	Bacteria_unclassified	Bacteria_unclassified			0	0	0	0	0	0	0	0	0	0	0	7	0	0	0	0	0	0	0
Otu676	Proteobacteria	Alphaproteobacteria	Rhodobacterales	Rhodobacteraceae	Rhodobacteraceae_unclassified			0	0	0	0	0	0	0	0	0	0	0	7	0	0	0	0	0	0	0
Otu678	Proteobacteria	Alphaproteobacteria	Rhizobiales	Rhizobiales_unclassified	Rhizobiales_unclassified			0	0	0	0	0	0	0	0	0	0	0	10	0	0	2	1	0	0	0
Otu679	Firmicutes	Clostridia	Clostridiales	Clostridiales_unclassified	Clostridiales_unclassified			9	0	0	0	0	0	0	0	0	0	0	17	0	0	4	1	0	0	0
Otu68	Bacteroidetes	Bacteroidetes_unclassified	Bacteroidetes_unclassified	Bacteroidetes_unclassified	Bacteroidetes_unclassified			0	0	0	0	0	0	0	0	0	0	0	0	100	32	2	1	0	0	0
Otu681	Proteobacteria	Gammaproteobacteria	Pseudomonadales	Moraxellaceae	Acinetobacter			0	0	0	0	0	0	0	0	0	12	0	0	0	0	0	0	0	0	0
Otu682	Firmicutes	Firmicutes_unclassified	Firmicutes_unclassified	Firmicutes_unclassified	Firmicutes_unclassified			0	0	0	0	0	0	0	0	0	0	0	6	0	0	0	0	0	0	0
Otu684	Firmicutes	Clostridia	Clostridiales	Peptococcaceae_1	Desulfosporosinus			1	0	0	0	0	0	0	0	0	21	0	0	0	0	0	0	0	0	0
Otu685	Firmicutes	Clostridia	Clostridiales	Peptococcaceae_2	Peptococcaceae_2_unclassified			0	0	0	0	0	0	0	0	0	17	0	0	0	0	0	0	0	0	0
Otu686	Bacteroidetes	Cytophagia	Cytophagales	Chryseolinea	Chryseolinea_unclassified			0	0	0	0	0	0	0	0	0	0	0	3	0	0	0	0	0	0	0
Otu687	Chloroflexi	Anaerolineae	Anaerolineales	Anaerolineaceae	Longilinea			0	0	0	0	0	0	0	0	0	0	0	8	0	2	0	0	0	0	0
Otu688	Chloroflexi	Anaerolineae	Anaerolineales	Anaerolineaceae	Anaerolineaceae_unclassified			0	0	0	0	0	0	0	0	0	0	0	3	0	0	0	0	0	0	0
Otu689	Proteobacteria	Betaproteobacteria	Burkholderiales	Comamonadaceae	Hylemonella			0	0	0	0	0	0	0	0	0	0	0	4	0	0	0	0	0	0	0
Otu690	Bacteroidetes	Bacteroidetes_unclassified	Bacteroidetes_unclassified	Bacteroidetes_unclassified	Bacteroidetes_unclassified			0	0	0	0	0	0	0	0	0	0	0	10	0	0	0	0	0	0	0
Otu691	Acidobacteria	Acidobacteria_Gp3	Gp3	Gp3_unclassified	Gp3_unclassified			0	0	0	0	0	0	0	0	0	0	0	5	0	0	0	0	0	0	0
Otu692	Actinobacteria	Actinobacteria	Acidimicrobiales	Acidimicrobiaceae	Ilumatobacter			0	0	0	0	0	0	0	0	0	0	0	13	0	0	0	0	0	0	0
Otu693	Proteobacteria	Deltaproteobacteria	Myxococcales	Polyangiaceae	Minicystis			0	0	0	0	0	0	0	0	0	0	0	5	0	0	0	0	0	0	0
Otu694	Bacteria_unclassified	Bacteria_unclassified	Bacteria_unclassified	Bacteria_unclassified	Bacteria_unclassified			0	0	0	0	0	0	0	0	0	0	0	9	0	0	0	0	0	0	0
Otu695	Chloroflexi	Anaerolineae	Anaerolineales	Anaerolineaceae	Longilinea			0	0	0	0	0	0	0	0	0	0	0	10	0	0	0	0	0	0	0
Otu696	Verrucomicrobia	Subdivision3	Subdivision3_unclassified	Subdivision3_unclassified	Subdivision3_unclassified			0	0	0	0	0	0	0	0	0	0	0	19	0	0	0	0	0	0	0
Otu697	Chloroflexi	Anaerolineae	Anaerolineales	Anaerolineaceae	Anaerolineaceae_unclassified			0	0	0	0	0	0	0	0	0	0	0	10	0	0	0	0	0	0	0
Otu698	Spirochaetes	Spirochaetia	Spirochaetales	Spirochaetaceae	Treponema			0	0	0	0	0	0	0	0	0	0	0	16	0	0	0	1	0	0	0
Otu699	Proteobacteria	Betaproteobacteria	Betaproteobacteria_unclassified	Betaproteobacteria_unclassified	Betaproteobacteria_unclassified			0	0	0	0	0	0	0	0	0	0	0	4	0	0	0	0	0	0	0
Otu7	Proteobacteria	Alphaproteobacteria	Rhizobiales	Phyllobacteriaceae	Phyllobacteriaceae_unclassified			451	1546	2025	3364	3967	3188	3672	5083	281	652	1967	11	0	0	303	1	2	0	0
Otu70	Actinobacteria	Actinobacteria	Coriobacteriales	Coriobacteriaceae	Coriobacteriaceae_unclassified			164	0	0	0	0	0	0	0	0	8	0	0	0	0	0	0	0	0	0
Otu701	Chloroflexi	Chloroflexi_unclassified	Chloroflexi_unclassified	Chloroflexi_unclassified	Chloroflexi_unclassified			0	0	0	0	0	0	0	0	0	0	0	0	0	0	0	0	2	0	0
Otu702	Planctomycetes	Planctomycetia	Planctomycetales	Planctomycetaceae	Planctomycetaceae_unclassified			0	0	0	0	0	0	0	0	0	0	0	2	0	0	0	0	0	0	0
Otu703	Verrucomicrobia	Verrucomicrobiae	Verrucomicrobiales	Verrucomicrobiaceae	Luteolibacter			0	0	0	0	0	0	0	0	0	0	0	5	0	0	0	0	0	0	0
Otu704	Cloacimonetes	Candidatus_Cloacamonas	Candidatus_Cloacamonas_unclassified	Candidatus_Cloacamonas_unclassified	Candidatus_Cloacamonas_unclassified			0	0	0	0	0	0	0	0	0	0	0	4	0	0	0	0	0	0	0
Otu706	Proteobacteria	Alphaproteobacteria	Caulobacterales	Hyphomonadaceae	Glycocaulis			0	0	0	0	0	0	0	0	0	11	0	0	0	0	0	0	0	0	0
Otu707	Firmicutes	Firmicutes_unclassified	Firmicutes_unclassified	Firmicutes_unclassified	Firmicutes_unclassified			0	0	0	0	0	2	0	0	0	8	0	0	0	0	0	0	0	0	0
Otu71	Ignavibacteriae	Ignavibacteria	Ignavibacteriales	Ignavibacteriaceae	Ignavibacterium			149	0	0	0	0	0	0	0	0	0	0	17	0	0	0	0	0	0	0
Otu710	Chloroflexi	Anaerolineae	Anaerolineales	Anaerolineaceae	Anaerolineaceae_unclassified			0	0	0	0	0	0	0	0	0	0	0	5	0	0	0	0	2	0	0
Otu711	Chloroflexi	Anaerolineae	Anaerolineales	Anaerolineaceae	Anaerolineaceae_unclassified			0	0	0	0	0	0	0	0	0	0	0	10	0	0	0	0	0	0	0
Otu712	Bacteria_unclassified	Bacteria_unclassified	Bacteria_unclassified	Bacteria_unclassified	Bacteria_unclassified			0	0	0	0	0	0	0	0	0	0	0	9	0	0	0	0	0	0	0
Otu713	Parcubacteria	Parcubacteria_unclassified	Parcubacteria_unclassified	Parcubacteria_unclassified	Parcubacteria_unclassified			0	0	0	0	0	0	0	0	0	0	0	9	0	0	0	0	0	0	0
Otu714	Bacteria_unclassified	Bacteria_unclassified	Bacteria_unclassified	Bacteria_unclassified	Bacteria_unclassified			0	0	0	0	0	0	0	0	0	0	0	6	0	0	0	0	0	0	0
Otu715	Planctomycetes	Planctomycetia	Planctomycetales	Planctomycetaceae	Planctomycetaceae_unclassified			0	0	0	0	0	0	0	0	0	0	0	8	0	0	0	0	0	0	0
Otu716	Bacteroidetes	Bacteroidia	Bacteroidales	Bacteroidales_unclassified	Bacteroidales_unclassified			3	0	0	0	0	2	0	0	0	0	0	0	0	0	0	0	0	0	0
Otu717	Firmicutes	Clostridia	Clostridiales	Clostridiales_unclassified	Clostridiales_unclassified			4	0	0	0	0	0	0	0	0	0	0	0	0	0	0	0	0	0	0
Otu718	Lentisphaerae	Oligosphaeria	Oligosphaerales	Oligosphaeraceae	Oligosphaera			0	0	0	0	0	0	0	0	0	0	0	5	0	0	0	0	0	0	0
Otu719	Firmicutes	Clostridia	Clostridia_unclassified	Clostridia_unclassified	Clostridia_unclassified			1	0	0	0	0	0	0	0	0	0	0	0	0	0	0	0	0	0	0
Otu72	Bacteroidetes	Bacteroidia	Bacteroidales	Marinilabiliaceae	Marinilabiliaceae_unclassified			0	0	0	0	0	0	0	0	0	0	0	197	0	0	0	0	0	0	0
Otu720	Planctomycetes	Planctomycetia	Planctomycetales	Planctomycetaceae	Planctomycetaceae_unclassified			0	0	0	0	0	0	0	0	0	0	0	10	0	0	0	0	0	0	0
Otu721	Acidobacteria	Acidobacteria_Gp6	Gp6	Gp6_unclassified	Gp6_unclassified			0	0	0	0	0	0	0	0	0	0	0	0	4	8	0	4	0	0	0
Otu722	Bacteroidetes	Bacteroidetes_unclassified	Bacteroidetes_unclassified	Bacteroidetes_unclassified	Bacteroidetes_unclassified			0	0	0	0	0	0	0	0	0	0	0	7	0	0	0	0	0	0	0
Otu723	Proteobacteria	Gammaproteobacteria	Xanthomonadales	Xanthomonadaceae	Xanthomonadaceae_unclassified			0	0	0	0	0	0	0	0	0	0	0	3	0	0	0	0	0	0	0
Otu726	Chloroflexi	Anaerolineae	Anaerolineales	Anaerolineaceae	Anaerolineaceae_unclassified			0	0	0	0	0	0	0	0	0	0	0	13	0	3	0	0	0	0	0
Otu727	Bacteroidetes	Bacteroidetes_unclassified	Bacteroidetes_unclassified	Bacteroidetes_unclassified	Bacteroidetes_unclassified			0	0	0	0	0	0	0	0	0	0	0	6	0	0	0	0	0	0	0
Otu728	Firmicutes	Clostridia	Clostridiales	Peptococcaceae_1	Desulfosporosinus			7	0	0	0	0	0	3	3	0	11	0	0	0	0	0	0	0	0	0
Otu729	Proteobacteria	Betaproteobacteria	Betaproteobacteria_unclassified	Betaproteobacteria_unclassified	Betaproteobacteria_unclassified			0	0	0	0	0	0	0	0	0	0	0	5	0	0	0	0	0	0	0
Otu730	Armatimonadetes	Armatimonadetes_gp2	Armatimonadetes_gp2_unclassified	Armatimonadetes_gp2_unclassified	Armatimonadetes_gp2_unclassified			0	0	0	0	0	0	0	0	0	0	0	3	0	0	1	0	0	0	0
Otu731	Planctomycetes	Planctomycetes_unclassified	Planctomycetes_unclassified	Planctomycetes_unclassified	Planctomycetes_unclassified			0	0	0	0	0	0	0	0	0	0	0	1	0	0	0	0	0	0	0
Otu734	Bacteroidetes	Bacteroidia	Bacteroidales	Bacteroidales_unclassified	Bacteroidales_unclassified			0	0	0	0	0	0	0	0	0	0	0	11	0	0	0	0	0	0	0
Otu735	Bacteroidetes	Bacteroidia	Bacteroidales	Bacteroidales_unclassified	Bacteroidales_unclassified			0	0	0	0	0	0	0	0	0	0	0	12	0	0	0	0	0	0	0
Otu736	Proteobacteria	Gammaproteobacteria	Pseudomonadales	Pseudomonadaceae	Pseudomonas			0	0	0	0	0	0	0	0	0	0	0	0	0	0	0	0	9	0	0
Otu737	Proteobacteria	Betaproteobacteria	Betaproteobacteria_unclassified	Betaproteobacteria_unclassified	Betaproteobacteria_unclassified			0	0	0	0	0	0	0	0	0	0	0	9	0	0	0	0	0	0	0
Otu738	Synergistetes	Synergistia	Synergistales	Synergistaceae	Cloacibacillus			0	0	0	0	0	0	0	0	0	0	0	7	0	0	0	1	0	0	0
Otu739	Actinobacteria	Actinobacteria	Actinomycetales	Mycobacteriaceae	Mycobacterium			0	0	0	0	0	0	0	0	0	0	0	13	0	3	3	0	0	0	0
Otu74	Tenericutes	Mollicutes	Acholeplasmatales	Acholeplasmataceae	Acholeplasma			0	0	0	0	0	0	0	0	0	0	0	0	1	0	0	0	1	0	0
Otu740	Spirochaetes	Spirochaetia	Spirochaetales	Spirochaetaceae	Spirochaetaceae_unclassified			0	0	0	0	0	0	0	0	0	0	0	14	0	0	0	0	0	0	0
Otu741	Firmicutes	Clostridia	Clostridiales	Clostridiaceae_1	Clostridium_sensu_stricto			0	0	0	0	0	0	0	0	0	0	0	12	0	0	4	0	0	0	0
Otu742	Proteobacteria	Alphaproteobacteria	Rhizobiales	Methylobacteriaceae	Methylobacterium			0	0	0	0	0	0	0	0	0	7	0	0	0	0	0	0	0	0	0
Otu743	Firmicutes	Bacilli	Lactobacillales	Carnobacteriaceae	Granulicatella			0	0	0	0	0	0	0	0	0	10	0	0	0	0	0	0	0	0	0
Otu744	Actinobacteria	Actinobacteria	Actinomycetales	Actinomycetaceae	Actinomyces			0	0	0	0	0	0	0	0	0	8	0	0	0	0	0	0	0	0	0
Otu745	Firmicutes	Clostridia	Clostridiales	Clostridiales_unclassified	Clostridiales_unclassified			3	0	0	0	0	0	0	0	0	9	0	0	0	0	0	0	0	0	0
Otu746	Bacteria_unclassified	Bacteria_unclassified	Bacteria_unclassified	Bacteria_unclassified	Bacteria_unclassified			0	0	0	0	0	0	0	0	0	0	0	7	0	0	0	0	0	0	0
Otu747	Planctomycetes	Planctomycetia	Planctomycetales	Planctomycetaceae	Planctomycetaceae_unclassified			0	0	0	0	0	0	0	0	0	0	0	16	0	1	0	0	0	0	0
Otu748	Bacteria_unclassified	Bacteria_unclassified	Bacteria_unclassified	Bacteria_unclassified	Bacteria_unclassified			0	0	0	0	0	0	0	0	0	0	0	12	0	0	0	0	0	0	0
Otu749	Chloroflexi	Anaerolineae	Anaerolineales	Anaerolineaceae	Anaerolineaceae_unclassified			0	0	0	0	0	0	0	0	0	0	0	14	0	0	0	0	0	0	0
Otu75	Proteobacteria	Alphaproteobacteria	Sphingomonadales	Sphingomonadaceae	Sphingomonas			2	0	0	0	0	0	0	0	0	17	0	7	0	0	0	0	0	0	0
Otu750	Bacteroidetes	Bacteroidia	Bacteroidales	Prolixibacteraceae	Prolixibacteraceae_unclassified			0	0	0	0	0	0	0	0	0	0	0	9	0	0	0	0	0	0	0
Otu751	Bacteroidetes	Bacteroidetes_unclassified	Bacteroidetes_unclassified	Bacteroidetes_unclassified	Bacteroidetes_unclassified			0	0	0	0	0	0	0	0	0	0	0	11	0	0	0	0	0	0	0
Otu752	Bacteria_unclassified	Bacteria_unclassified	Bacteria_unclassified	Bacteria_unclassified	Bacteria_unclassified			0	0	0	0	0	0	0	0	0	0	0	11	0	0	0	0	2	0	0
Otu753	BRC1	BRC1_unclassified	BRC1_unclassified	BRC1_unclassified	BRC1_unclassified			0	0	0	0	0	0	0	0	0	0	0	16	0	0	0	0	0	0	0
Otu754	Planctomycetes	Planctomycetia	Planctomycetales	Planctomycetaceae	Pirellula			0	0	0	0	0	0	0	0	0	0	0	18	0	0	0	0	0	0	0
Otu755	Proteobacteria	Deltaproteobacteria	Desulfovibrionales	Desulfomicrobiaceae	Desulfomicrobium			0	0	0	0	0	0	0	0	0	0	0	1	0	0	0	0	0	0	0
Otu756	Bacteroidetes	Bacteroidia	Bacteroidales	Porphyromonadaceae	Barnesiella			0	0	0	0	0	0	0	0	0	0	3	0	0	0	0	0	0	0	0
Otu758	Parcubacteria	Parcubacteria_unclassified	Parcubacteria_unclassified	Parcubacteria_unclassified	Parcubacteria_unclassified			0	0	0	0	0	0	0	0	0	0	0	4	0	0	0	0	0	0	0
Otu759	Bacteria_unclassified	Bacteria_unclassified	Bacteria_unclassified	Bacteria_unclassified	Bacteria_unclassified			0	0	0	0	0	0	0	0	0	0	0	10	0	0	0	0	0	0	0
Otu761	Proteobacteria	Deltaproteobacteria	Myxococcales	Myxococcales_unclassified	Myxococcales_unclassified			0	0	0	0	0	0	0	0	0	0	0	9	0	0	0	0	0	0	0
Otu762	Actinobacteria	Actinobacteria	Actinomycetales	Actinomycetales_unclassified	Actinomycetales_unclassified			0	0	0	0	0	0	0	0	0	0	0	13	3	0	1	0	0	1	0
Otu763	Bacteroidetes	Bacteroidia	Bacteroidales	Bacteroidales_unclassified	Bacteroidales_unclassified			0	0	0	0	0	0	0	0	0	0	0	4	0	0	0	0	0	0	0
Otu764	Bacteroidetes	Bacteroidetes_unclassified	Bacteroidetes_unclassified	Bacteroidetes_unclassified	Bacteroidetes_unclassified			0	0	0	0	0	0	0	0	0	0	0	4	0	0	0	0	0	0	0
Otu765	Proteobacteria	Gammaproteobacteria	Alteromonadales	Alteromonadaceae	Alteromonadaceae_unclassified			0	0	0	0	0	0	0	0	0	0	0	10	0	0	0	0	0	0	0
Otu766	Proteobacteria	Alphaproteobacteria	Rhodospirillales	Acetobacteraceae	Acetobacteraceae_unclassified			0	0	0	0	0	0	0	0	0	0	0	4	0	0	0	0	0	0	0
Otu768	Proteobacteria	Alphaproteobacteria	Rhodospirillales	Rhodospirillales_unclassified	Rhodospirillales_unclassified			0	0	0	0	0	0	0	0	0	0	0	2	0	0	0	0	0	0	0
Otu769	Bacteroidetes	Bacteroidia	Bacteroidales	Prolixibacteraceae	Prolixibacteraceae_unclassified			0	0	0	0	0	0	0	0	0	0	0	18	0	0	0	0	0	0	0
Otu771	Proteobacteria	Betaproteobacteria	Rhodocyclales	Rhodocyclaceae	Sulfuritalea			0	0	0	0	0	0	0	0	0	0	0	10	0	0	0	0	0	0	0
Otu772	Proteobacteria	Betaproteobacteria	Betaproteobacteria_unclassified	Betaproteobacteria_unclassified	Betaproteobacteria_unclassified			0	0	0	0	0	0	0	0	0	0	0	1	0	0	0	0	0	0	0
Otu773	Acidobacteria	Acidobacteria_Gp3	Paludibaculum	Paludibaculum_unclassified	Paludibaculum_unclassified			0	0	0	0	0	0	0	0	0	0	0	3	0	0	0	0	0	0	0
Otu774	Acidobacteria	Acidobacteria_Gp6	Gp6	Gp6_unclassified	Gp6_unclassified			0	0	0	0	0	0	0	0	0	0	0	21	0	0	0	0	0	0	0
Otu776	Actinobacteria	Actinobacteria	Actinobacteria_unclassified	Actinobacteria_unclassified	Actinobacteria_unclassified			0	0	0	0	0	0	0	0	0	0	0	1	0	0	0	0	0	0	0
Otu777	Proteobacteria	Deltaproteobacteria	Syntrophobacterales	Syntrophaceae	Smithella			0	0	0	0	0	0	0	0	0	0	0	9	0	0	0	0	0	0	0
Otu778	Proteobacteria	Betaproteobacteria	Burkholderiales	Comamonadaceae	Comamonadaceae_unclassified			0	0	0	0	0	0	0	0	0	0	0	2	0	0	0	0	0	0	0
Otu779	Bacteria_unclassified	Bacteria_unclassified	Bacteria_unclassified	Bacteria_unclassified	Bacteria_unclassified			0	0	0	0	0	0	0	0	0	0	0	1	0	1	0	0	0	0	0
Otu78	Bacteroidetes	Bacteroidia	Bacteroidales	Prolixibacteraceae	Prolixibacteraceae_unclassified			0	0	0	0	0	0	0	0	0	0	0	104	0	0	0	0	0	0	0
Otu780	Actinobacteria	Actinobacteria	Actinomycetales	Demequinaceae	Demequina			0	0	0	0	0	0	0	0	0	0	0	27	0	0	0	0	0	0	0
Otu782	Proteobacteria	Betaproteobacteria	Betaproteobacteria_unclassified	Betaproteobacteria_unclassified	Betaproteobacteria_unclassified			0	0	0	0	0	0	0	0	0	0	0	12	0	0	0	0	0	0	0
Otu785	Proteobacteria	Betaproteobacteria	Betaproteobacteria_unclassified	Betaproteobacteria_unclassified	Betaproteobacteria_unclassified			0	0	0	0	0	0	0	0	0	0	0	8	0	0	0	0	0	0	0
Otu786	Proteobacteria	Betaproteobacteria	Betaproteobacteria_unclassified	Betaproteobacteria_unclassified	Betaproteobacteria_unclassified			0	0	0	0	0	0	0	0	0	0	0	6	0	0	0	0	0	0	0
Otu787	Proteobacteria	Betaproteobacteria	Rhodocyclales	Rhodocyclaceae	Rhodocyclaceae_unclassified			0	0	0	0	0	0	0	0	0	0	0	14	0	0	0	0	0	0	0
Otu788	Bacteroidetes	Bacteroidetes_unclassified	Bacteroidetes_unclassified	Bacteroidetes_unclassified	Bacteroidetes_unclassified			0	0	0	0	0	0	0	0	0	0	0	1	0	0	0	0	0	0	0
Otu789	Planctomycetes	Planctomycetia	Planctomycetales	Planctomycetaceae	Planctomycetaceae_unclassified			0	0	0	0	0	0	0	0	0	0	0	6	5	0	0	0	0	0	0
Otu791	Planctomycetes	Planctomycetia	Planctomycetales	Planctomycetaceae	Planctomycetaceae_unclassified			0	0	0	0	0	0	0	0	0	0	0	2	0	0	0	0	0	0	0
Otu793	Planctomycetes	Planctomycetia	Planctomycetales	Planctomycetaceae	Planctomycetaceae_unclassified			0	0	0	0	0	0	0	0	0	0	0	10	0	0	0	0	0	0	0
Otu794	Parcubacteria	Parcubacteria_unclassified	Parcubacteria_unclassified	Parcubacteria_unclassified	Parcubacteria_unclassified			0	0	0	0	0	0	0	0	0	0	0	6	0	0	0	0	0	0	0
Otu796	Candidatus_Saccharibacteria	Candidatus_Saccharibacteria_unclassified	Candidatus_Saccharibacteria_unclassified	Candidatus_Saccharibacteria_unclassified	Candidatus_Saccharibacteria_unclassified			0	0	0	0	0	0	0	0	0	0	0	7	0	0	0	0	0	0	0
Otu797	Actinobacteria	Actinobacteria	Actinobacteria_unclassified	Actinobacteria_unclassified	Actinobacteria_unclassified			0	0	0	0	0	0	0	0	0	0	0	9	0	0	0	0	0	0	0
Otu8	Proteobacteria	Gammaproteobacteria	Enterobacteriales	Enterobacteriaceae	Serratia			0	0	0	0	0	0	0	0	0	6	0	0	0	0	0	0	0	0	0
Otu80	Chloroflexi	Anaerolineae	Anaerolineales	Anaerolineaceae	Ornatilinea			26	34	37	80	54	0	8	1	0	23	0	0	23	7	144	26	0	0	1
Otu800	Bacteria_unclassified	Bacteria_unclassified	Bacteria_unclassified	Bacteria_unclassified	Bacteria_unclassified			0	0	0	0	0	0	0	0	0	0	0	4	0	0	0	0	0	0	0
Otu802	Bacteria_unclassified	Bacteria_unclassified	Bacteria_unclassified	Bacteria_unclassified	Bacteria_unclassified			0	0	0	0	0	0	0	0	0	7	0	0	0	0	0	0	0	0	0
Otu803	Proteobacteria	Alphaproteobacteria	Rhodospirillales	Acetobacteraceae	Craurococcus			0	0	0	0	0	0	0	0	0	8	0	0	0	0	0	0	0	0	0
Otu804	Chloroflexi	Caldilineae	Caldilineales	Caldilineaceae	Litorilinea			0	2	0	1	1	0	0	0	0	9	0	0	0	1	0	0	0	0	0
Otu805	Bacteroidetes	Bacteroidetes_unclassified	Bacteroidetes_unclassified	Bacteroidetes_unclassified	Bacteroidetes_unclassified			0	0	0	0	0	0	0	0	0	0	0	7	0	0	0	0	0	0	0
Otu807	Chloroflexi	Anaerolineae	Anaerolineales	Anaerolineaceae	Anaerolineaceae_unclassified			0	0	0	0	0	0	0	0	0	0	0	1	0	0	0	0	0	0	0
Otu808	Spirochaetes	Spirochaetia	Spirochaetales	Spirochaetaceae	Treponema			0	0	0	0	0	0	0	0	0	0	0	6	0	0	0	0	0	0	0
Otu809	Spirochaetes	Spirochaetia	Spirochaetales	Spirochaetaceae	Treponema			0	0	0	0	0	0	0	0	0	0	0	7	0	0	0	0	0	0	0
Otu81	Actinobacteria	Actinobacteria	Actinomycetales	Dietziaceae	Dietzia			15	0	0	0	0	1	14	0	1	296	3	0	0	0	0	0	0	0	0
Otu811	Proteobacteria	Deltaproteobacteria	Desulfuromonadales	Geobacteraceae	Geobacter			0	0	0	0	0	0	0	0	0	0	0	1	0	0	0	0	0	0	0
Otu813	Chloroflexi	Anaerolineae	Anaerolineales	Anaerolineaceae	Ornatilinea			0	0	0	0	0	0	0	0	0	0	0	8	0	0	0	0	0	0	0
Otu814	Parcubacteria	Parcubacteria_unclassified	Parcubacteria_unclassified	Parcubacteria_unclassified	Parcubacteria_unclassified			0	0	0	0	0	0	0	0	0	0	0	18	0	0	0	0	0	0	0
Otu815	Firmicutes	Clostridia	Clostridiales	Clostridiales_unclassified	Clostridiales_unclassified			0	0	0	0	0	0	0	0	0	0	0	5	0	0	0	0	0	0	0
Otu816	Firmicutes	Clostridia	Clostridiales	Lachnospiraceae	Lachnospiraceae_unclassified			0	0	0	0	0	0	0	0	0	0	0	9	0	0	0	0	0	0	0
Otu817	Chloroflexi	Anaerolineae	Anaerolineales	Anaerolineaceae	Anaerolineaceae_unclassified			0	0	0	0	0	0	0	0	0	0	0	3	0	0	0	0	0	0	0
Otu819	Proteobacteria	Alphaproteobacteria	Rhodospirillales	Reyranella	Reyranella_unclassified			0	0	0	0	0	0	0	0	0	0	0	1	0	0	0	0	0	0	0
Otu823	Bacteroidetes	Bacteroidia	Bacteroidales	Prolixibacteraceae	Prolixibacteraceae_unclassified			0	0	0	0	0	0	0	0	0	0	0	7	0	0	0	0	0	0	0
Otu824	Bacteria_unclassified	Bacteria_unclassified	Bacteria_unclassified	Bacteria_unclassified	Bacteria_unclassified			0	0	0	0	0	0	0	0	0	0	0	5	0	0	0	0	0	0	0
Otu825	Chloroflexi	Caldilineae	Caldilineales	Caldilineaceae	Litorilinea			0	0	0	0	0	0	0	0	0	0	0	4	2	0	0	0	0	0	0
Otu826	Bacteroidetes	Bacteroidetes_unclassified	Bacteroidetes_unclassified	Bacteroidetes_unclassified	Bacteroidetes_unclassified			0	0	0	0	0	0	0	0	0	0	0	3	0	0	0	0	0	0	0
Otu827	Verrucomicrobia	Subdivision5	Subdivision5_unclassified	Subdivision5_unclassified	Subdivision5_unclassified			0	0	0	0	0	0	0	0	0	0	0	15	0	0	0	0	0	0	0
Otu828	Bacteroidetes	Bacteroidia	Bacteroidales	Porphyromonadaceae	Macellibacteroides			0	0	0	0	0	0	0	0	0	0	0	6	5	0	1	0	0	0	0
Otu829	Bacteroidetes	Bacteroidia	Bacteroidales	Porphyromonadaceae	Paludibacter			0	0	0	0	0	0	0	0	0	0	0	11	0	0	0	0	0	0	0
Otu83	Bacteroidetes	Bacteroidia	Bacteroidales	Bacteroidales_unclassified	Bacteroidales_unclassified			0	0	0	0	0	0	0	0	0	0	0	259	0	0	0	0	0	0	0
Otu830	Bacteroidetes	Bacteroidia	Bacteroidales	Bacteroidales_unclassified	Bacteroidales_unclassified			0	0	0	0	0	0	0	0	0	0	0	8	0	0	0	0	0	0	0
Otu831	Bacteria_unclassified	Bacteria_unclassified	Bacteria_unclassified	Bacteria_unclassified	Bacteria_unclassified			0	0	0	0	0	0	0	0	0	0	0	6	0	1	0	0	0	0	0
Otu832	Bacteria_unclassified	Bacteria_unclassified	Bacteria_unclassified	Bacteria_unclassified	Bacteria_unclassified			0	0	0	0	0	0	0	0	0	0	0	7	0	0	0	0	0	0	0
Otu834	Firmicutes	Clostridia	Clostridiales	Lachnospiraceae	Lachnospiraceae_unclassified			0	0	0	0	0	0	0	0	0	0	0	7	0	0	0	0	0	0	0
Otu835	Proteobacteria	Gammaproteobacteria	Methylococcales	Methylococcaceae	Methylococcaceae_unclassified			0	0	0	0	0	0	0	0	0	0	0	7	0	0	0	0	0	0	0
Otu836	Firmicutes	Clostridia	Clostridiales	Clostridiales_unclassified	Clostridiales_unclassified			1	0	0	0	0	0	0	0	0	0	0	0	0	0	0	0	0	0	0
Otu837	Chloroflexi	Chloroflexi_unclassified	Chloroflexi_unclassified	Chloroflexi_unclassified	Chloroflexi_unclassified			4	0	0	0	0	0	0	0	0	0	0	0	0	0	0	0	0	0	0
Otu838	Bacteroidetes	Bacteroidia	Bacteroidales	Bacteroidales_unclassified	Bacteroidales_unclassified			0	0	0	0	0	0	0	0	0	0	0	7	0	0	0	0	0	0	0
Otu839	Armatimonadetes	Armatimonadetes_gp2	Armatimonadetes_gp2_unclassified	Armatimonadetes_gp2_unclassified	Armatimonadetes_gp2_unclassified			0	0	0	0	0	0	0	0	0	0	0	7	0	0	0	0	0	0	0
Otu84	Actinobacteria	Actinobacteria	Actinomycetales	Microbacteriaceae	Microbacterium			0	121	5	16	0	0	4	2	0	20	0	3	13	5	0	3	0	0	0
Otu840	Bacteria_unclassified	Bacteria_unclassified	Bacteria_unclassified	Bacteria_unclassified	Bacteria_unclassified			3	0	0	0	0	0	0	0	0	0	0	0	0	0	0	0	0	0	0
Otu841	Bacteria_unclassified	Bacteria_unclassified	Bacteria_unclassified	Bacteria_unclassified	Bacteria_unclassified			0	0	0	0	0	0	0	0	0	0	0	8	0	0	0	0	0	0	0
Otu842	Bacteria_unclassified	Bacteria_unclassified	Bacteria_unclassified	Bacteria_unclassified	Bacteria_unclassified			0	0	0	0	0	0	0	0	0	0	0	7	0	0	0	0	0	0	0
Otu843	Firmicutes	Clostridia	Clostridiales	Eubacteriaceae	Eubacteriaceae_unclassified			0	0	0	0	0	0	0	0	0	0	0	13	0	0	0	0	0	0	0
Otu844	Proteobacteria	Alphaproteobacteria	Rhodospirillales	Rhodospirillales_unclassified	Rhodospirillales_unclassified			0	0	0	0	0	0	0	0	0	0	0	4	0	0	0	0	0	0	0
Otu845	Bacteria_unclassified	Bacteria_unclassified	Bacteria_unclassified	Bacteria_unclassified	Bacteria_unclassified			0	0	0	0	0	0	0	0	0	0	0	4	0	0	0	0	0	0	0
Otu846	Bacteria_unclassified	Bacteria_unclassified	Bacteria_unclassified	Bacteria_unclassified	Bacteria_unclassified			0	0	0	0	0	0	0	0	0	0	0	3	0	0	0	0	0	0	0
Otu848	Proteobacteria	Alphaproteobacteria	Sphingomonadales	Sphingomonadaceae	Sphingomonadaceae_unclassified			0	0	0	0	0	0	0	0	0	0	0	11	0	0	0	0	0	0	0
Otu849	Firmicutes	Clostridia	Clostridiales	Ruminococcaceae	Ruminococcaceae_unclassified			0	0	0	0	0	0	0	0	0	0	0	1	0	0	0	0	0	0	0
Otu85	Bacteroidetes	Bacteroidetes_unclassified	Bacteroidetes_unclassified	Bacteroidetes_unclassified	Bacteroidetes_unclassified			158	0	0	0	0	0	0	0	0	1	0	8	0	0	0	0	0	0	0
Otu850	Proteobacteria	Gammaproteobacteria	Xanthomonadales	Sinobacteraceae	Sinobacteraceae_unclassified			0	0	0	0	0	0	0	0	0	0	0	6	0	0	0	0	0	0	0
Otu851	Proteobacteria	Gammaproteobacteria	Gammaproteobacteria_unclassified	Gammaproteobacteria_unclassified	Gammaproteobacteria_unclassified			0	0	0	0	0	0	0	0	0	0	0	1	0	0	0	0	0	0	0
Otu852	Acidobacteria	Acidobacteria_Gp6	Gp6	Gp6_unclassified	Gp6_unclassified			0	0	0	0	0	0	0	0	0	0	0	9	0	0	0	0	0	0	0
Otu853	Acidobacteria	Acidobacteria_Gp3	Gp3	Gp3_unclassified	Gp3_unclassified			0	0	0	0	0	0	0	0	0	0	0	15	0	0	0	0	0	0	0
Otu854	Actinobacteria	Actinobacteria	Coriobacteriales	Coriobacteriaceae	Coriobacteriaceae_unclassified			0	0	0	0	0	0	0	0	0	0	0	0	0	0	1	0	0	0	0
Otu855	Bacteria_unclassified	Bacteria_unclassified	Bacteria_unclassified	Bacteria_unclassified	Bacteria_unclassified			0	0	0	0	0	0	0	0	0	0	0	3	0	0	0	0	0	0	0
Otu856	Bacteroidetes	Bacteroidia	Bacteroidales	Bacteroidales_unclassified	Bacteroidales_unclassified			0	0	0	0	0	0	0	0	0	0	0	2	0	0	0	0	0	0	0
Otu859	Proteobacteria	Betaproteobacteria	Rhodocyclales	Rhodocyclaceae	Rhodocyclaceae_unclassified			0	0	0	0	0	0	0	0	0	0	0	8	0	0	0	0	0	0	0
Otu86	Actinobacteria	Actinobacteria	Coriobacteriales	Coriobacteriaceae	Coriobacteriaceae_unclassified			124	1	0	3	0	4	1	0	0	30	0	0	0	0	0	0	0	0	0
Otu861	Proteobacteria	Alphaproteobacteria	Rhodospirillales	Acetobacteraceae	Acetobacteraceae_unclassified			0	0	0	0	0	0	0	0	0	0	0	0	0	0	0	0	0	0	4
Otu863	Proteobacteria	Alphaproteobacteria	Caulobacterales	Hyphomonadaceae	Hyphomonas			0	0	0	0	0	0	0	0	0	0	0	8	0	0	0	0	0	0	0
Otu865	Bacteria_unclassified	Bacteria_unclassified	Bacteria_unclassified	Bacteria_unclassified	Bacteria_unclassified			0	0	0	0	0	0	0	0	0	0	0	8	0	0	0	0	0	0	0
Otu866	Bacteria_unclassified	Bacteria_unclassified	Bacteria_unclassified	Bacteria_unclassified	Bacteria_unclassified			0	0	0	0	0	0	0	0	0	0	0	2	0	0	0	0	0	0	0
Otu867	Planctomycetes	Planctomycetia	Planctomycetales	Planctomycetaceae	Planctomycetaceae_unclassified			0	0	0	0	0	0	0	0	0	0	0	2	1	0	0	0	0	0	0
Otu868	Planctomycetes	Planctomycetia	Planctomycetales	Planctomycetaceae	Planctomycetaceae_unclassified			0	0	0	0	0	0	0	0	0	0	0	1	0	0	0	0	0	0	0
Otu869	Bacteria_unclassified	Bacteria_unclassified	Bacteria_unclassified	Bacteria_unclassified	Bacteria_unclassified			0	0	0	0	0	0	0	0	0	0	0	5	0	0	0	0	0	0	0
Otu871	Planctomycetes	Planctomycetia	Planctomycetales	Planctomycetaceae	Planctomycetaceae_unclassified			0	0	0	0	0	0	0	0	0	0	0	4	0	0	0	0	0	0	0
Otu872	Chloroflexi	Anaerolineae	Anaerolineales	Anaerolineaceae	Anaerolineaceae_unclassified			5	0	0	0	0	0	0	0	0	0	0	0	0	0	0	0	0	0	0
Otu873	Firmicutes	Clostridia	Clostridia_unclassified	Clostridia_unclassified	Clostridia_unclassified			4	0	0	0	0	0	0	4	0	0	0	0	0	0	0	0	0	0	0
Otu874	Verrucomicrobia	Verrucomicrobiae	Verrucomicrobiales	Verrucomicrobiaceae	Verrucomicrobiaceae_unclassified			0	0	0	0	0	0	0	0	0	0	0	6	0	0	0	0	0	0	0
Otu875	Verrucomicrobia	Verrucomicrobiae	Verrucomicrobiales	Verrucomicrobiaceae	Verrucomicrobiaceae_unclassified			0	0	0	0	0	0	0	0	0	0	0	14	0	0	0	0	0	0	0
Otu876	Verrucomicrobia	Spartobacteria	Terrimicrobium	Terrimicrobium_unclassified	Terrimicrobium_unclassified			0	0	0	0	0	0	0	0	0	0	0	0	0	1	0	0	0	0	0
Otu877	Proteobacteria	Gammaproteobacteria	Pseudomonadales	Moraxellaceae	Psychrobacter			0	0	0	0	0	0	0	0	0	4	0	0	0	0	0	0	0	0	0
Otu878	Firmicutes	Bacilli	Lactobacillales	Streptococcaceae	Lactococcus			0	0	0	0	0	0	0	0	0	4	0	0	0	0	0	0	0	0	0
Otu879	Acidobacteria	Acidobacteria_Gp3	Acidobacteria_Gp3_unclassified	Acidobacteria_Gp3_unclassified	Acidobacteria_Gp3_unclassified			0	0	0	0	0	0	0	0	0	0	0	13	0	0	0	0	0	0	0
Otu880	Firmicutes	Clostridia	Clostridiales	Ruminococcaceae	Ruminococcaceae_unclassified			0	0	0	0	0	0	0	0	0	0	0	7	0	0	1	0	0	1	0
Otu881	Proteobacteria	Alphaproteobacteria	Rhizobiales	Hyphomicrobiaceae	Hyphomicrobiaceae_unclassified			0	0	0	0	0	0	0	0	0	5	0	0	0	0	0	0	0	0	0
Otu882	Elusimicrobia	Endomicrobia	Candidatus_Endomicrobium	Candidatus_Endomicrobium_unclassified	Candidatus_Endomicrobium_unclassified			0	0	0	0	0	0	0	0	0	0	0	16	0	0	0	0	0	0	0
Otu883	Spirochaetes	Spirochaetia	Spirochaetales	Spirochaetaceae	Treponema			0	0	0	0	0	0	0	0	0	0	0	3	0	0	0	0	0	0	0
Otu884	Proteobacteria	Alphaproteobacteria	Rhizobiales	Rhizobiales_unclassified	Rhizobiales_unclassified			0	0	0	0	0	0	0	0	0	0	0	6	0	0	0	0	0	0	0
Otu886	Proteobacteria	Gammaproteobacteria	Xanthomonadales	Xanthomonadaceae	Arenimonas			0	0	0	0	0	0	0	0	0	0	0	3	0	0	0	0	0	0	0
Otu887	Proteobacteria	Alphaproteobacteria	Alphaproteobacteria_unclassified	Alphaproteobacteria_unclassified	Alphaproteobacteria_unclassified			0	0	0	0	0	0	0	0	0	0	0	4	0	0	0	0	0	0	0
Otu888	Proteobacteria	Proteobacteria_unclassified	Proteobacteria_unclassified	Proteobacteria_unclassified	Proteobacteria_unclassified			0	0	0	0	0	0	0	0	0	0	0	3	0	0	0	0	0	0	0
Otu89	Bacteroidetes	Bacteroidetes_unclassified	Bacteroidetes_unclassified	Bacteroidetes_unclassified	Bacteroidetes_unclassified			0	0	0	0	0	0	0	0	0	0	0	300	0	0	0	0	0	0	0
Otu891	Bacteroidetes	Bacteroidia	Bacteroidales	Bacteroidales_unclassified	Bacteroidales_unclassified			0	0	0	0	0	0	0	0	0	0	0	6	0	0	0	0	0	0	0
Otu892	Proteobacteria	Deltaproteobacteria	Deltaproteobacteria_unclassified	Deltaproteobacteria_unclassified	Deltaproteobacteria_unclassified			0	0	0	0	0	0	0	0	0	0	0	3	0	0	0	0	0	0	0
Otu893	Proteobacteria	Gammaproteobacteria	Methylococcales	Methylococcaceae	Methylomonas			0	0	0	0	0	0	0	0	0	0	0	3	0	0	0	0	0	0	0
Otu895	Bacteria_unclassified	Bacteria_unclassified	Bacteria_unclassified	Bacteria_unclassified	Bacteria_unclassified			0	0	0	0	0	0	0	0	0	0	0	5	0	0	0	0	0	0	0
Otu896	Proteobacteria	Deltaproteobacteria	Deltaproteobacteria_unclassified	Deltaproteobacteria_unclassified	Deltaproteobacteria_unclassified			0	0	0	0	0	0	0	0	0	0	0	8	0	0	0	0	0	0	0
Otu897	Firmicutes	Clostridia	Clostridiales	Clostridiales_unclassified	Clostridiales_unclassified			0	0	0	0	0	0	0	0	0	0	0	2	0	0	0	0	0	0	0
Otu9	Proteobacteria	Alphaproteobacteria	Caulobacterales	Caulobacteraceae	Caulobacter			221	3	14	6	3	129	379	33	9	343	5	0	68	105	31	50	45	6	1
Otu900	Elusimicrobia	Endomicrobia	Candidatus_Endomicrobium	Candidatus_Endomicrobium_unclassified	Candidatus_Endomicrobium_unclassified			0	0	0	0	0	0	0	0	0	0	0	2	0	0	0	0	0	0	0
Otu901	Acidobacteria	Acidobacteria_Gp3	Gp3	Gp3_unclassified	Gp3_unclassified			0	0	0	0	0	0	0	0	0	0	0	2	0	0	0	0	0	0	0
Otu902	Acidobacteria	Acidobacteria_Gp3	Gp3	Gp3_unclassified	Gp3_unclassified			0	0	0	0	0	0	0	0	0	0	0	4	0	0	0	0	0	0	0
Otu904	Acidobacteria	Acidobacteria_Gp6	Gp6	Gp6_unclassified	Gp6_unclassified			0	0	0	0	0	0	0	0	0	0	0	5	0	0	0	0	0	0	0
Otu905	Acidobacteria	Acidobacteria_Gp6	Gp6	Gp6_unclassified	Gp6_unclassified			0	0	0	0	0	0	0	0	0	0	0	13	0	0	0	0	0	0	0
Otu906	Proteobacteria	Deltaproteobacteria	Myxococcales	Cystobacteraceae	Anaeromyxobacter			0	0	0	0	0	0	0	0	0	0	0	5	0	0	0	0	0	0	0
Otu907	Proteobacteria	Deltaproteobacteria	Myxococcales	Myxococcales_unclassified	Myxococcales_unclassified			0	0	0	0	0	0	0	0	0	0	0	12	0	0	0	0	0	0	0
Otu908	Bacteria_unclassified	Bacteria_unclassified	Bacteria_unclassified	Bacteria_unclassified	Bacteria_unclassified			0	0	0	0	0	0	0	0	0	0	0	2	0	0	0	0	0	0	0
Otu91	Firmicutes	Clostridia	Clostridiales	Lachnospiraceae	Clostridium_XlVa			0	0	5	0	123	0	0	0	0	0	3	0	0	0	0	0	0	0	0
Otu910	Bacteroidetes	Bacteroidetes_unclassified	Bacteroidetes_unclassified	Bacteroidetes_unclassified	Bacteroidetes_unclassified			0	0	0	0	0	0	0	0	0	0	0	1	0	0	0	0	0	0	0
Otu911	Bacteroidetes	Cytophagia	Cytophagales	Cytophagales_unclassified	Cytophagales_unclassified			0	0	0	0	0	0	0	0	0	0	0	4	0	0	0	0	0	0	0
Otu912	Parcubacteria	Parcubacteria_unclassified	Parcubacteria_unclassified	Parcubacteria_unclassified	Parcubacteria_unclassified			0	0	0	0	0	0	0	0	0	0	0	1	0	0	0	0	0	0	0
Otu913	Planctomycetes	Planctomycetia	Planctomycetales	Planctomycetaceae	Planctomycetaceae_unclassified			0	0	0	0	0	0	0	0	0	0	0	8	0	0	0	0	0	0	0
Otu914	Planctomycetes	Planctomycetia	Planctomycetales	Planctomycetaceae	Planctomycetaceae_unclassified			0	0	0	0	0	0	0	0	0	0	0	5	0	0	0	0	0	0	0
Otu915	Latescibacteria	Latescibacteria_unclassified	Latescibacteria_unclassified	Latescibacteria_unclassified	Latescibacteria_unclassified			0	0	0	0	0	0	0	0	0	0	0	9	0	0	0	0	0	0	0
Otu916	Bacteria_unclassified	Bacteria_unclassified	Bacteria_unclassified	Bacteria_unclassified	Bacteria_unclassified			0	0	0	0	0	0	0	0	0	0	0	1	0	0	0	0	0	0	0
Otu92	Proteobacteria	Gammaproteobacteria	Xanthomonadales	Xanthomonadaceae	Xanthomonadaceae_unclassified			0	0	0	0	0	0	0	0	0	0	0	0	199	0	18	0	0	0	2
Otu920	Bacteria_unclassified	Bacteria_unclassified	Bacteria_unclassified	Bacteria_unclassified	Bacteria_unclassified			0	0	0	0	0	0	0	0	0	0	0	3	0	0	0	0	0	0	0
Otu921	Bacteroidetes	Sphingobacteriia	Sphingobacteriales	Chitinophagaceae	Terrimonas			0	0	0	0	0	0	0	0	0	0	0	2	0	0	0	0	0	0	0
Otu923	Bacteria_unclassified	Bacteria_unclassified	Bacteria_unclassified	Bacteria_unclassified	Bacteria_unclassified			0	0	0	0	0	0	0	0	0	0	0	2	0	0	0	0	0	0	0
Otu924	Bacteroidetes	Bacteroidia	Bacteroidales	Rikenellaceae	Alistipes			0	0	0	0	1	0	0	0	0	0	0	0	0	0	0	0	0	0	0
Otu925	Bacteroidetes	Bacteroidia	Bacteroidales	Bacteroidales_unclassified	Bacteroidales_unclassified			0	0	0	0	0	0	0	0	0	0	0	6	0	0	0	0	0	0	0
Otu926	Bacteroidetes	Bacteroidia	Bacteroidales	Porphyromonadaceae	Porphyromonadaceae_unclassified			0	0	0	0	0	0	0	0	0	0	0	1	0	0	0	0	0	0	0
Otu928	Bacteria_unclassified	Bacteria_unclassified	Bacteria_unclassified	Bacteria_unclassified	Bacteria_unclassified			0	0	0	0	0	0	0	0	0	0	0	7	0	0	0	0	0	0	0
Otu929	Firmicutes	Clostridia	Clostridiales	Clostridiaceae_2	Alkaliphilus			3	0	0	0	0	0	0	0	0	0	0	0	0	0	0	0	0	0	0
Otu93	Proteobacteria	Betaproteobacteria	Burkholderiales	Comamonadaceae	Rhodoferax			0	0	0	0	0	0	0	0	0	0	0	30	1	0	0	0	0	0	0
Otu930	Synergistetes	Synergistia	Synergistales	Synergistaceae	Aminivibrio			4	0	0	0	0	0	0	0	0	0	0	0	0	0	0	0	0	0	0
Otu931	Proteobacteria	Deltaproteobacteria	Syntrophobacterales	Syntrophaceae	Syntrophaceae_unclassified			4	0	0	0	0	0	0	0	0	2	0	15	0	0	0	0	0	0	0
Otu932	Verrucomicrobia	Spartobacteria	Spartobacteria_unclassified	Spartobacteria_unclassified	Spartobacteria_unclassified			0	0	0	0	0	0	0	0	0	0	0	9	0	0	0	0	0	0	0
Otu934	Verrucomicrobia	Spartobacteria	Spartobacteria_unclassified	Spartobacteria_unclassified	Spartobacteria_unclassified			0	0	0	0	0	0	0	0	0	0	0	5	0	0	0	0	0	0	0
Otu935	Firmicutes	Firmicutes_unclassified	Firmicutes_unclassified	Firmicutes_unclassified	Firmicutes_unclassified			3	0	0	0	0	0	0	0	0	0	0	0	0	0	0	0	0	0	0
Otu936	Firmicutes	Clostridia	Clostridiales	Peptococcaceae_2	Pelotomaculum			2	0	0	0	0	0	0	4	0	0	0	0	0	0	0	0	0	0	0
Otu937	Firmicutes	Clostridia	Clostridiales	Ruminococcaceae	Ruminococcaceae_unclassified			0	0	0	0	0	0	0	0	0	0	0	8	0	0	0	0	0	0	0
Otu938	Bacteria_unclassified	Bacteria_unclassified	Bacteria_unclassified	Bacteria_unclassified	Bacteria_unclassified			0	0	0	0	0	0	0	0	0	0	0	8	0	0	0	0	0	0	0
Otu939	Bacteria_unclassified	Bacteria_unclassified	Bacteria_unclassified	Bacteria_unclassified	Bacteria_unclassified			0	0	0	0	0	0	0	0	0	0	0	10	0	0	0	0	0	0	0
Otu94	Bacteroidetes	Bacteroidia	Bacteroidales	Bacteroidales_unclassified	Bacteroidales_unclassified			0	0	0	0	0	0	0	0	0	0	0	392	0	0	0	0	0	0	0
Otu940	Bacteria_unclassified	Bacteria_unclassified	Bacteria_unclassified	Bacteria_unclassified	Bacteria_unclassified			0	0	0	0	0	0	0	0	0	0	0	4	0	0	0	0	0	0	0
Otu941	Acidobacteria	Acidobacteria_Gp16	Gp16	Gp16_unclassified	Gp16_unclassified			0	0	0	0	0	0	0	0	0	0	0	2	12	0	0	2	1	0	0
Otu942	Bacteria_unclassified	Bacteria_unclassified	Bacteria_unclassified	Bacteria_unclassified	Bacteria_unclassified			0	0	0	0	0	0	0	0	0	0	0	10	0	0	0	0	0	0	0
Otu943	Bacteria_unclassified	Bacteria_unclassified	Bacteria_unclassified	Bacteria_unclassified	Bacteria_unclassified			0	0	0	0	0	0	0	0	0	0	0	7	0	0	0	0	0	0	0
Otu944	Proteobacteria	Epsilonproteobacteria	Campylobacterales	Campylobacteraceae	Sulfurospirillum			0	0	0	0	0	0	0	0	0	0	0	7	0	0	0	0	0	0	0
Otu945	Planctomycetes	Planctomycetia	Planctomycetales	Planctomycetaceae	Planctomycetaceae_unclassified			0	0	0	0	0	0	0	0	0	0	0	2	0	0	0	0	0	0	0
Otu946	Bacteria_unclassified	Bacteria_unclassified	Bacteria_unclassified	Bacteria_unclassified	Bacteria_unclassified			0	0	0	0	0	0	0	0	0	0	0	3	0	0	0	0	0	0	0
Otu947	Bacteria_unclassified	Bacteria_unclassified	Bacteria_unclassified	Bacteria_unclassified	Bacteria_unclassified			0	0	0	0	0	0	0	0	0	0	0	3	0	0	0	0	0	0	0
Otu948	Proteobacteria	Deltaproteobacteria	Syntrophobacterales	Syntrophaceae	Syntrophus			0	0	0	0	0	0	0	0	0	0	0	10	0	0	0	0	0	0	0
Otu949	Bacteroidetes	Bacteroidetes_unclassified	Bacteroidetes_unclassified	Bacteroidetes_unclassified	Bacteroidetes_unclassified			0	0	0	0	0	0	0	0	0	0	0	7	0	0	0	0	0	0	0
Otu95	Bacteroidetes	Bacteroidia	Bacteroidales	Bacteroidales_unclassified	Bacteroidales_unclassified			0	0	0	0	0	0	0	0	0	0	0	263	0	0	0	0	0	0	0
Otu950	Actinobacteria	Actinobacteria	Acidimicrobiales	Acidimicrobiales_unclassified	Acidimicrobiales_unclassified			0	0	0	0	0	0	0	0	0	0	0	14	0	0	0	0	0	0	0
Otu951	Bacteria_unclassified	Bacteria_unclassified	Bacteria_unclassified	Bacteria_unclassified	Bacteria_unclassified			0	0	0	0	0	0	0	0	0	0	0	2	0	0	0	0	0	0	0
Otu953	Acidobacteria	Acidobacteria_Gp6	Gp6	Gp6_unclassified	Gp6_unclassified			0	0	0	0	0	0	0	0	0	0	0	10	0	0	0	0	0	0	0
Otu954	Bacteria_unclassified	Bacteria_unclassified	Bacteria_unclassified	Bacteria_unclassified	Bacteria_unclassified			0	0	0	0	0	0	0	0	0	0	0	3	0	0	0	0	0	0	0
Otu955	Chloroflexi	Anaerolineae	Anaerolineales	Anaerolineaceae	Anaerolineaceae_unclassified			0	0	0	0	0	0	0	0	0	0	0	12	0	0	0	2	0	0	0
Otu956	Chloroflexi	Anaerolineae	Anaerolineales	Anaerolineaceae	Anaerolineaceae_unclassified			0	0	0	0	0	0	0	0	0	0	0	9	0	0	0	0	0	0	0
Otu957	Bacteria_unclassified	Bacteria_unclassified	Bacteria_unclassified	Bacteria_unclassified	Bacteria_unclassified			0	0	0	0	0	0	0	0	0	0	0	7	0	0	0	0	0	0	0
Otu958	Firmicutes	Bacilli	Lactobacillales	Aerococcaceae	Aerococcus			0	0	0	0	0	0	0	0	0	9	0	0	0	0	0	0	0	0	0
Otu959	Deinococcus-Thermus	Deinococci	Deinococcales	Deinococcaceae	Deinococcus			0	0	0	0	0	0	0	0	0	5	0	0	0	0	0	0	0	0	0
Otu960	Chloroflexi	Caldilineae	Caldilineales	Caldilineaceae	Caldilineaceae_unclassified			0	0	0	0	0	0	0	0	0	0	0	13	0	0	0	0	0	0	0
Otu961	Bacteria_unclassified	Bacteria_unclassified	Bacteria_unclassified	Bacteria_unclassified	Bacteria_unclassified			0	0	0	0	0	0	0	0	0	0	0	2	0	0	0	0	0	0	0
Otu962	Parcubacteria	Parcubacteria_unclassified	Parcubacteria_unclassified	Parcubacteria_unclassified	Parcubacteria_unclassified			0	0	0	0	0	0	0	0	0	0	0	7	0	0	0	0	0	0	0
Otu963	Planctomycetes	Planctomycetia	Planctomycetales	Planctomycetaceae	Planctomycetaceae_unclassified			0	0	0	0	0	0	0	0	0	0	0	5	0	0	2	0	0	0	0
Otu964	Bacteria_unclassified	Bacteria_unclassified	Bacteria_unclassified	Bacteria_unclassified	Bacteria_unclassified			0	0	0	0	0	0	0	0	0	0	0	9	0	0	0	0	0	0	0
Otu970	Proteobacteria	Betaproteobacteria	Rhodocyclales	Rhodocyclaceae	Rhodocyclaceae_unclassified			0	0	0	0	0	0	0	0	0	0	0	0	0	4	2	7	0	0	0
Otu973	Chloroflexi	Anaerolineae	Anaerolineales	Anaerolineaceae	Anaerolineaceae_unclassified			0	0	0	0	0	0	0	0	0	0	0	1	0	1	3	0	0	0	0
Otu974	Firmicutes	Clostridia	Clostridiales	Eubacteriaceae	Eubacteriaceae_unclassified			0	0	0	0	0	0	0	0	0	0	0	4	0	2	4	0	0	0	0
Otu975	Actinobacteria	Actinobacteria	Actinobacteria_unclassified	Actinobacteria_unclassified	Actinobacteria_unclassified			0	0	0	0	0	0	0	0	0	0	0	2	0	0	0	0	0	0	0
Otu976	Bacteria_unclassified	Bacteria_unclassified	Bacteria_unclassified	Bacteria_unclassified	Bacteria_unclassified			0	0	0	0	0	0	0	0	0	0	0	4	0	0	0	0	0	0	0
Otu977	Bacteroidetes	Bacteroidetes_unclassified	Bacteroidetes_unclassified	Bacteroidetes_unclassified	Bacteroidetes_unclassified			0	0	0	0	0	0	0	0	0	0	0	6	0	0	0	0	0	0	0
Otu978	Bacteroidetes	Bacteroidia	Bacteroidales	Bacteroidales_unclassified	Bacteroidales_unclassified			0	0	0	0	0	0	0	0	0	0	0	5	0	0	0	0	0	0	0
Otu979	Bacteroidetes	Bacteroidia	Bacteroidales	Prolixibacteraceae	Prolixibacteraceae_unclassified			0	0	0	0	0	0	0	0	0	0	0	10	0	0	0	0	0	0	0
Otu980	Bacteroidetes	Bacteroidia	Bacteroidales	Porphyromonadaceae	Paludibacter			0	0	0	0	0	0	0	0	0	0	0	2	0	0	0	0	0	0	0
Otu983	SR1	SR1_unclassified	SR1_unclassified	SR1_unclassified	SR1_unclassified			0	0	0	0	0	0	0	0	0	0	0	2	0	0	0	0	0	0	0
Otu984	Proteobacteria	Deltaproteobacteria	Desulfuromonadales	Geobacteraceae	Geobacter			0	0	0	0	0	0	0	0	0	0	0	6	0	0	0	0	0	0	0
Otu985	Bacteria_unclassified	Bacteria_unclassified	Bacteria_unclassified	Bacteria_unclassified	Bacteria_unclassified			0	0	0	0	0	0	0	0	0	0	0	7	0	0	0	0	0	0	0
Otu986	Actinobacteria	Actinobacteria	Solirubrobacterales	Solirubrobacterales_unclassified	Solirubrobacterales_unclassified			0	0	0	0	0	0	0	0	0	0	0	8	0	1	0	0	0	0	0
Otu987	Firmicutes	Clostridia	Clostridiales	Ruminococcaceae	Ruminococcaceae_unclassified			0	0	0	0	0	0	0	0	0	0	0	2	0	0	0	0	0	1	0
Otu988	Proteobacteria	Deltaproteobacteria	Deltaproteobacteria_unclassified	Deltaproteobacteria_unclassified	Deltaproteobacteria_unclassified			0	0	0	0	0	0	0	0	0	0	0	7	0	0	0	0	0	0	0
Otu989	Proteobacteria	Betaproteobacteria	Rhodocyclales	Rhodocyclaceae	Rhodocyclaceae_unclassified			0	0	0	0	0	0	0	0	0	0	0	9	0	0	0	0	0	0	0
Otu991	Bacteria_unclassified	Bacteria_unclassified	Bacteria_unclassified	Bacteria_unclassified	Bacteria_unclassified			0	0	0	0	0	0	0	0	0	0	0	3	0	0	0	0	0	0	0
Otu992	SR1	SR1_unclassified	SR1_unclassified	SR1_unclassified	SR1_unclassified			0	0	0	0	0	0	0	0	0	0	0	5	0	0	0	0	0	0	0
Otu993	Actinobacteria	Actinobacteria	Coriobacteriales	Coriobacteriaceae	Coriobacteriaceae_unclassified			0	0	0	0	0	0	0	0	0	0	0	1	0	1	0	0	0	0	0
Otu994	Proteobacteria	Betaproteobacteria	Burkholderiales	Burkholderiales_unclassified	Burkholderiales_unclassified			0	0	0	0	0	0	0	0	0	0	0	6	0	0	0	0	0	0	0
Otu995	Bacteroidetes	Sphingobacteriia	Sphingobacteriales	Chitinophagaceae	Flavihumibacter			0	0	0	0	0	0	0	0	0	0	0	8	0	0	0	0	0	0	0
Otu996	Bacteria_unclassified	Bacteria_unclassified	Bacteria_unclassified	Bacteria_unclassified	Bacteria_unclassified			0	0	0	0	0	0	0	0	0	0	0	4	0	0	0	0	0	0	0
Otu997	Chloroflexi	Anaerolineae	Anaerolineales	Anaerolineaceae	Longilinea			0	0	0	0	0	0	0	0	0	0	0	6	0	0	0	0	0	0	0
Otu998	Bacteria_unclassified	Bacteria_unclassified	Bacteria_unclassified	Bacteria_unclassified	Bacteria_unclassified			0	0	0	0	0	0	0	0	0	0	0	6	0	0	0	0	0	0	0
Otu999	Chloroflexi	Anaerolineae	Anaerolineales	Anaerolineaceae	Anaerolineaceae_unclassified			0	0	0	0	0	0	0	0	0	0	0	10	0	0	0	0	2	0	0
